# Supplementary material for: [Bis(3-amino­prop­yl)amine-κ3 N,N′,N′′]bis­(thio­cyanato-κN)cobalt(II)
Source: Acta Crystallogr Sect E Struct Rep Online. 2011 Jul 6;67(Pt 8):m1025–6. doi: 10.1107/S1600536811025876 (PMC3212118; doi:10.1107/S1600536811025876)
Supplement: Supplementary file 1 [file e-67-m1025-sup1.cif]

##############################################################################
#                                                                            #
# This CIF contains the data in a paper accepted for publication in          #
# Acta Crystallographica Section E. It conforms to the requirements of       #
# Notes for Authors for Acta Crystallographica Section E, and has been       #
# peer reviewed under the auspices of the IUCr Commission on Journals.       #
#                                                                            #
# Full details of the Crystallographic Information File format               #
# are given in the paper "The Crystallographic Information File (CIF):       #
# a New Standard Archive File for Crystallography" by S. R. Hall, F. H.      #
# Allen and I. D. Brown [Acta Cryst. (1991), A47, 655-685].                  #
#                                                                            #
# The current version of the core CIF dictionary is obtainable from          #
# ftp://ftp.iucr.org/pub/cif_core.dic.                                       #
#                                                                            #
# Software is freely available for graphical display of the structure(s)     #
# in this CIF. For information consult the CIF software page                 #
# http://www.iucr.org/resources/cif/software.                                #
#                                                                            #
# This file may be used for bona fide research purposes within the           #
# scientific community so long as proper attribution is given to the journal # 
# article from which it was obtained.                                        #
#                                                                            #
##############################################################################
data_I
_audit_creation_method     SHELXL-97
_chemical_name_systematic
;
[Bis(3-aminopropyl)amine-\k^3^<i>N</i>,<i>N</i>',<i>N</i>'']bis(thiocyanato-
\k<i>N</i>)cobalt(II)
;
_chemical_name_common     ?
_chemical_formula_moiety     'C8 H17 Co N5 S2'
_chemical_formula_sum     'C8 H17 Co N5 S2'
_chemical_formula_iupac     '[Co (N C S)2 (C6 H17 N3)]'
_chemical_formula_weight     306.32
_chemical_melting_point     ?
_symmetry_cell_setting     monoclinic
_symmetry_space_group_name_H-M     'P 21/n'
_symmetry_space_group_name_Hall     '-P 2yn'
loop_
    _symmetry_equiv_pos_as_xyz
    'x, y, z'
    '-x+1/2, y+1/2, -z+1/2'
    '-x, -y, -z'
    'x-1/2, -y-1/2, z-1/2'
_cell_length_a     7.5515(4)
_cell_length_b     14.2250(11)
_cell_length_c     12.8825(8)
_cell_angle_alpha     90.00
_cell_angle_beta     103.091(7)
_cell_angle_gamma     90.00
_cell_volume     1347.88(15)
_cell_formula_units_Z     4
_cell_measurement_reflns_used     8000
_cell_measurement_theta_min     3.21
_cell_measurement_theta_max     28.11
_cell_measurement_temperature     170(2)
_exptl_crystal_description     block
_exptl_crystal_colour     violet
_exptl_crystal_size_max     0.11
_exptl_crystal_size_mid     0.08
_exptl_crystal_size_min     0.06
_exptl_crystal_density_diffrn     1.509
_exptl_crystal_density_meas     ?
_exptl_crystal_density_method     'not measured'
_exptl_crystal_F_000     636
_exptl_absorpt_coefficient_mu     1.565
_exptl_absorpt_correction_type     numerical
_exptl_absorpt_process_details     '(X-SHAPE and X-RED32; Stoe & Cie, 2008)'
_exptl_absorpt_correction_T_min     0.856
_exptl_absorpt_correction_T_max     0.905
_exptl_special_details     ?
_diffrn_ambient_temperature     170(2)
_diffrn_radiation_type     MoK\a
_diffrn_radiation_wavelength     0.71073
_diffrn_radiation_source     'fine-focus sealed tube'
_diffrn_radiation_monochromator     graphite
_diffrn_measurement_device_type     'Stoe IPDS-1'
_diffrn_measurement_method     \f
_diffrn_detector_area_resol_mean     ?
_diffrn_reflns_number     15883
_diffrn_reflns_av_R_equivalents     0.0430
_diffrn_reflns_av_sigmaI/netI     0.0233
_diffrn_reflns_theta_min     3.21
_diffrn_reflns_theta_max     28.11
_diffrn_reflns_theta_full     28.11
_diffrn_measured_fraction_theta_max     0.985
_diffrn_measured_fraction_theta_full     0.985
_diffrn_reflns_limit_h_min     -9
_diffrn_reflns_limit_h_max     9
_diffrn_reflns_limit_k_min     -18
_diffrn_reflns_limit_k_max     18
_diffrn_reflns_limit_l_min     -16
_diffrn_reflns_limit_l_max     17
_diffrn_standards_number     0
_diffrn_standards_interval_count     ?
_diffrn_standards_interval_time     0
_diffrn_standards_decay_%     0
_refine_special_details
;
 Refinement of F^2^ against ALL reflections.  The weighted R-factor wR and
 goodness of fit S are based on F^2^, conventional R-factors R are based
 on F, with F set to zero for negative F^2^. The threshold expression of
 F^2^ > 2sigma(F^2^) is used only for calculating R-factors(gt) etc. and is
 not relevant to the choice of reflections for refinement.  R-factors based
 on F^2^ are statistically about twice as large as those based on F, and R-
 factors based on ALL data will be even larger.
;
_reflns_number_total     3234
_reflns_number_gt     2832
_reflns_threshold_expression     I>2\s(I)
_refine_ls_structure_factor_coef     Fsqd
_refine_ls_matrix_type     full
_refine_ls_R_factor_all     0.0325
_refine_ls_R_factor_gt     0.0268
_refine_ls_wR_factor_gt     0.0680
_refine_ls_wR_factor_ref     0.0704
_refine_ls_goodness_of_fit_ref     1.039
_refine_ls_restrained_S_all     1.039
_refine_ls_number_reflns     3234
_refine_ls_number_parameters     146
_refine_ls_number_restraints     0
_refine_ls_hydrogen_treatment     constr
_refine_ls_weighting_scheme     calc
_refine_ls_weighting_details
         'calc w=1/[\s^2^(Fo^2^)+(0.0414P)^2^+0.3919P] where P=(Fo^2^+2Fc^2^)/3'
_atom_sites_solution_hydrogens     geom
_atom_sites_solution_primary     direct
_atom_sites_solution_secondary     difmap
_refine_ls_shift/su_max     0.002
_refine_ls_shift/su_mean     0.000
_refine_diff_density_max     0.325
_refine_diff_density_min     -0.513
_refine_ls_extinction_method     'SHELXL97 (Sheldrick, 2008)'
_refine_ls_extinction_coef     0.0069(15)
_refine_ls_extinction_expression
                                  'Fc^*^=kFc[1+0.001xFc^2^\l^3^/sin(2\q)]^-1/4^'
loop_
    _atom_type_symbol
    _atom_type_description
    _atom_type_scat_dispersion_real
    _atom_type_scat_dispersion_imag
    _atom_type_scat_source
    'C' 'C' 0.0033 0.0016
                         'International Tables Vol C Tables 4.2.6.8 and 6.1.1.4'
    'H' 'H' 0.0000 0.0000
                         'International Tables Vol C Tables 4.2.6.8 and 6.1.1.4'
    'N' 'N' 0.0061 0.0033
                         'International Tables Vol C Tables 4.2.6.8 and 6.1.1.4'
    'S' 'S' 0.1246 0.1234
                         'International Tables Vol C Tables 4.2.6.8 and 6.1.1.4'
    'Co' 'Co' 0.3494 0.9721
                         'International Tables Vol C Tables 4.2.6.8 and 6.1.1.4'
_computing_data_collection     'X-AREA (Stoe & Cie, 2008)'
_computing_cell_refinement     'X-AREA (Stoe & Cie, 2008)'
_computing_data_reduction     'X-AREA (Stoe & Cie, 2008)'
_computing_structure_solution     'SHELXS97 (Sheldrick, 2008)'
_computing_structure_refinement     'SHELXL97 (Sheldrick, 2008)'
_computing_molecular_graphics
;
XP in SHELXTL (Sheldrick, 2008) and DIAMOND (Brandenburg, 2011)
;
_computing_publication_material     'SHELXL97 (Sheldrick, 2008)'
loop_
    _atom_site_type_symbol
    _atom_site_label
    _atom_site_fract_x
    _atom_site_fract_y
    _atom_site_fract_z
    _atom_site_U_iso_or_equiv
    _atom_site_adp_type
    _atom_site_calc_flag
    _atom_site_refinement_flags
    _atom_site_occupancy
    _atom_site_symmetry_multiplicity
    _atom_site_disorder_assembly
    _atom_site_disorder_group
    Co Co1 0.56529(3) 0.529621(13) 0.677913(16) 0.01799(9) Uani d . 1 1 . .
    N N1 0.70311(18) 0.40562(9) 0.66179(10) 0.0210(3) Uani d . 1 1 . .
    H H1A 0.6229 0.3651 0.6195 0.025 Uiso calc R 1 1 . .
    H H1B 0.7930 0.4192 0.6264 0.025 Uiso calc R 1 1 . .
    N N2 0.42397(18) 0.45541(10) 0.78508(11) 0.0231(3) Uani d . 1 1 . .
    H H2 0.3396 0.4158 0.7426 0.028 Uiso calc R 1 1 . .
    N N3 0.32593(19) 0.60251(10) 0.61765(11) 0.0260(3) Uani d . 1 1 . .
    H H3A 0.3495 0.6483 0.5722 0.031 Uiso calc R 1 1 . .
    H H3B 0.2434 0.5615 0.5779 0.031 Uiso calc R 1 1 . .
    C C1 0.7876(2) 0.35590(11) 0.76221(14) 0.0265(3) Uani d . 1 1 . .
    H H1C 0.8689 0.3995 0.8108 0.032 Uiso calc R 1 1 . .
    H H1D 0.8619 0.3028 0.7463 0.032 Uiso calc R 1 1 . .
    C C2 0.6429(3) 0.31937(12) 0.81595(14) 0.0300(4) Uani d . 1 1 . .
    H H2A 0.7001 0.2748 0.8727 0.036 Uiso calc R 1 1 . .
    H H2B 0.5521 0.2839 0.7629 0.036 Uiso calc R 1 1 . .
    C C3 0.5447(3) 0.39473(13) 0.86483(13) 0.0301(4) Uani d . 1 1 . .
    H H3C 0.4711 0.3640 0.9097 0.036 Uiso calc R 1 1 . .
    H H3D 0.6362 0.4348 0.9119 0.036 Uiso calc R 1 1 . .
    C C4 0.3199(3) 0.51944(14) 0.84044(15) 0.0349(4) Uani d . 1 1 . .
    H H4A 0.4057 0.5638 0.8851 0.042 Uiso calc R 1 1 . .
    H H4B 0.2627 0.4817 0.8886 0.042 Uiso calc R 1 1 . .
    C C5 0.1732(3) 0.57537(16) 0.76589(18) 0.0420(5) Uani d . 1 1 . .
    H H5A 0.0926 0.5308 0.7182 0.050 Uiso calc R 1 1 . .
    H H5B 0.0987 0.6078 0.8090 0.050 Uiso calc R 1 1 . .
    C C6 0.2402(3) 0.64767(13) 0.69795(16) 0.0355(4) Uani d . 1 1 . .
    H H6A 0.1368 0.6870 0.6611 0.043 Uiso calc R 1 1 . .
    H H6B 0.3298 0.6892 0.7442 0.043 Uiso calc R 1 1 . .
    N N11 0.6789(2) 0.58506(10) 0.55469(12) 0.0293(3) Uani d . 1 1 . .
    C C11 0.7699(2) 0.61541(10) 0.50112(12) 0.0199(3) Uani d . 1 1 . .
    S S11 0.89760(6) 0.65832(3) 0.42551(3) 0.03094(12) Uani d . 1 1 . .
    N N21 0.70829(19) 0.60345(10) 0.80127(12) 0.0274(3) Uani d . 1 1 . .
    C C21 0.7925(2) 0.63897(11) 0.87783(13) 0.0225(3) Uani d . 1 1 . .
    S S21 0.91711(7) 0.68852(4) 0.98333(4) 0.03999(14) Uani d . 1 1 . .
loop_
    _atom_site_aniso_label
    _atom_site_aniso_U_11
    _atom_site_aniso_U_22
    _atom_site_aniso_U_33
    _atom_site_aniso_U_12
    _atom_site_aniso_U_13
    _atom_site_aniso_U_23
    Co1 0.01799(12) 0.01756(12) 0.01939(12) 0.00138(7) 0.00625(8) 0.00026(7)
    N1 0.0237(6) 0.0202(6) 0.0208(6) 0.0026(5) 0.0087(5) 0.0013(5)
    N2 0.0225(6) 0.0295(7) 0.0195(6) -0.0052(5) 0.0092(5) -0.0009(5)
    N3 0.0243(7) 0.0301(7) 0.0233(7) 0.0076(5) 0.0046(5) -0.0032(5)
    C1 0.0242(8) 0.0232(7) 0.0312(9) 0.0032(6) 0.0045(6) 0.0086(6)
    C2 0.0363(9) 0.0226(8) 0.0311(9) -0.0039(6) 0.0074(7) 0.0103(6)
    C3 0.0369(9) 0.0345(9) 0.0202(8) -0.0070(7) 0.0096(7) 0.0065(6)
    C4 0.0370(10) 0.0456(10) 0.0297(9) -0.0021(8) 0.0235(8) -0.0041(7)
    C5 0.0280(9) 0.0571(13) 0.0476(12) 0.0059(8) 0.0227(8) -0.0088(9)
    C6 0.0339(9) 0.0371(9) 0.0370(10) 0.0144(7) 0.0111(8) -0.0093(8)
    N11 0.0329(8) 0.0246(7) 0.0344(8) 0.0023(5) 0.0163(6) 0.0078(6)
    C11 0.0211(7) 0.0172(6) 0.0210(7) 0.0004(5) 0.0039(6) -0.0016(5)
    S11 0.0279(2) 0.0411(2) 0.0277(2) -0.00521(17) 0.01443(17) 0.00238(17)
    N21 0.0255(7) 0.0272(7) 0.0292(7) -0.0064(5) 0.0053(6) -0.0037(6)
    C21 0.0211(7) 0.0203(7) 0.0275(8) -0.0004(5) 0.0081(6) 0.0015(6)
    S21 0.0455(3) 0.0373(3) 0.0297(2) 0.0007(2) -0.0071(2) -0.00828(18)
_geom_special_details
;
 All esds (except the esd in the dihedral angle between two l.s. planes)
 are estimated using the full covariance matrix.  The cell esds are taken
 into account individually in the estimation of esds in distances, angles
 and torsion angles; correlations between esds in cell parameters are only
 used when they are defined by crystal symmetry.  An approximate (isotropic)
 treatment of cell esds is used for estimating esds involving l.s. planes.
;
loop_
    _geom_bond_atom_site_label_1
    _geom_bond_atom_site_label_2
    _geom_bond_site_symmetry_2
    _geom_bond_distance
    _geom_bond_publ_flag
    Co1 N21 . 2.0043(14) .
    Co1 N3 . 2.0758(13) .
    Co1 N1 . 2.0822(13) .
    Co1 N11 . 2.1201(14) .
    Co1 N2 . 2.1970(13) .
    N1 C1 . 1.486(2) ?
    N1 H1A . 0.9200 ?
    N1 H1B . 0.9200 ?
    N2 C3 . 1.486(2) ?
    N2 C4 . 1.487(2) ?
    N2 H2 . 0.9300 ?
    N3 C6 . 1.485(2) ?
    N3 H3A . 0.9200 ?
    N3 H3B . 0.9200 ?
    C1 C2 . 1.512(2) ?
    C1 H1C . 0.9900 ?
    C1 H1D . 0.9900 ?
    C2 C3 . 1.519(3) ?
    C2 H2A . 0.9900 ?
    C2 H2B . 0.9900 ?
    C3 H3C . 0.9900 ?
    C3 H3D . 0.9900 ?
    C4 C5 . 1.517(3) ?
    C4 H4A . 0.9900 ?
    C4 H4B . 0.9900 ?
    C5 C6 . 1.510(3) ?
    C5 H5A . 0.9900 ?
    C5 H5B . 0.9900 ?
    C6 H6A . 0.9900 ?
    C6 H6B . 0.9900 ?
    N11 C11 . 1.162(2) ?
    C11 S11 . 1.6362(16) ?
    N21 C21 . 1.161(2) ?
    C21 S21 . 1.6280(17) ?
loop_
    _geom_angle_atom_site_label_1
    _geom_angle_atom_site_label_2
    _geom_angle_atom_site_label_3
    _geom_angle_site_symmetry_1
    _geom_angle_site_symmetry_3
    _geom_angle
    _geom_angle_publ_flag
    N21 Co1 N3 . . 107.58(6) .
    N21 Co1 N1 . . 109.34(6) .
    N3 Co1 N1 . . 142.97(5) .
    N21 Co1 N11 . . 99.33(6) .
    N3 Co1 N11 . . 89.99(6) .
    N1 Co1 N11 . . 86.80(5) .
    N21 Co1 N2 . . 90.27(6) .
    N3 Co1 N2 . . 88.24(6) .
    N1 Co1 N2 . . 88.88(5) .
    N11 Co1 N2 . . 170.33(6) .
    C1 N1 Co1 . . 116.24(10) ?
    C1 N1 H1A . . 108.2 ?
    Co1 N1 H1A . . 108.2 ?
    C1 N1 H1B . . 108.2 ?
    Co1 N1 H1B . . 108.2 ?
    H1A N1 H1B . . 107.4 ?
    C3 N2 C4 . . 109.42(13) ?
    C3 N2 Co1 . . 113.85(10) ?
    C4 N2 Co1 . . 113.08(10) ?
    C3 N2 H2 . . 106.7 ?
    C4 N2 H2 . . 106.7 ?
    Co1 N2 H2 . . 106.7 ?
    C6 N3 Co1 . . 115.82(11) ?
    C6 N3 H3A . . 108.3 ?
    Co1 N3 H3A . . 108.3 ?
    C6 N3 H3B . . 108.3 ?
    Co1 N3 H3B . . 108.3 ?
    H3A N3 H3B . . 107.4 ?
    N1 C1 C2 . . 110.50(13) ?
    N1 C1 H1C . . 109.5 ?
    C2 C1 H1C . . 109.6 ?
    N1 C1 H1D . . 109.5 ?
    C2 C1 H1D . . 109.5 ?
    H1C C1 H1D . . 108.1 ?
    C1 C2 C3 . . 114.74(14) ?
    C1 C2 H2A . . 108.6 ?
    C3 C2 H2A . . 108.6 ?
    C1 C2 H2B . . 108.6 ?
    C3 C2 H2B . . 108.6 ?
    H2A C2 H2B . . 107.6 ?
    N2 C3 C2 . . 113.84(13) ?
    N2 C3 H3C . . 108.8 ?
    C2 C3 H3C . . 108.8 ?
    N2 C3 H3D . . 108.8 ?
    C2 C3 H3D . . 108.8 ?
    H3C C3 H3D . . 107.7 ?
    N2 C4 C5 . . 114.03(15) ?
    N2 C4 H4A . . 108.7 ?
    C5 C4 H4A . . 108.7 ?
    N2 C4 H4B . . 108.7 ?
    C5 C4 H4B . . 108.7 ?
    H4A C4 H4B . . 107.6 ?
    C6 C5 C4 . . 115.58(16) ?
    C6 C5 H5A . . 108.4 ?
    C4 C5 H5A . . 108.4 ?
    C6 C5 H5B . . 108.4 ?
    C4 C5 H5B . . 108.4 ?
    H5A C5 H5B . . 107.4 ?
    N3 C6 C5 . . 111.42(15) ?
    N3 C6 H6A . . 109.3 ?
    C5 C6 H6A . . 109.3 ?
    N3 C6 H6B . . 109.3 ?
    C5 C6 H6B . . 109.3 ?
    H6A C6 H6B . . 108.0 ?
    C11 N11 Co1 . . 167.72(14) ?
    N11 C11 S11 . . 179.86(18) ?
    C21 N21 Co1 . . 174.01(14) ?
    N21 C21 S21 . . 177.91(15) ?
loop_
    _geom_hbond_atom_site_label_D
    _geom_hbond_atom_site_label_H
    _geom_hbond_atom_site_label_A
    _geom_hbond_site_symmetry_A
    _geom_hbond_distance_DH
    _geom_hbond_distance_HA
    _geom_hbond_distance_DA
    _geom_hbond_angle_DHA
    N1 H1A S21 2_646 0.92 2.82 3.6177(14) 145
    N1 H1B S11 3_766 0.92 2.80 3.5665(14) 142
    N2 H2 S11 3_666 0.93 2.69 3.5903(15) 162
    N3 H3A S21 4_575 0.92 2.69 3.5839(16) 165
data_global
_journal_date_recd_electronic     2011-06-30
_journal_date_accepted     2011-06-30
_journal_name_full     'Acta Crystallographica, Section E'
_journal_year     2011
_journal_volume     67
_journal_issue      8
_journal_page_first     m1025
_journal_page_last     m1026
_journal_paper_category     QM
_journal_coeditor_code     BT5568
_publ_contact_author
;
      Jan Boeckmann
      Institut f\"ur Anorganische Chemie
      Christian-Albrechts-Universit\"at Kiel
      Max-Eyth Strasse 2
      D-24098 Kiel
      Germany
;
_publ_contact_author_email     jboeckmann@ac.uni-kiel.de
_publ_contact_author_fax     '(+)431-880-1520'
_publ_contact_author_phone     '(+)431-880-5546'
_publ_section_title
;\
[Bis(3-aminopropyl)amine-\k^3^<i>N</i>,<i>N</i>',<i>N</i>'']bis(thiocyanato-\
\k<i>N</i>)cobalt(II)
;
loop_
    _publ_author_name
    _publ_author_footnote
    _publ_author_address
    'Boeckmann, Jan' .
;
Institut f\"ur Anorganische Chemie
Christian-Albrechts-Universit\"at Kiel
Max-Eyth Strasse 2
D-24098 Kiel
Germany
;
    'N\"ather, Christian' .
;
Institut f\"ur Anorganische Chemie
Christian-Albrechts-Universit\"at Kiel
Max-Eyth Strasse 2
D-24098 Kiel
Germany
;
_publ_section_synopsis     .
