# Supplementary material for: [Bis(3-amino­prop­yl)amine-κ3 N,N′,N′′]bis­(thio­cyanato-κN)cobalt(II)
Source: Acta Crystallogr Sect E Struct Rep Online. 2011 Jul 6;67(Pt 8):m1025–6. doi: 10.1107/S1600536811025876 (PMC3212118; doi:10.1107/S1600536811025876)
Supplement: Supplementary file 2 [file e-67-m1025-Isup2.hkl]

# 
# h,k,l, Fc-squared, Fo-squared, sigma(Fo-squared) and status flag 
# 
data_I
_shelx_title '' 
_shelx_refln_list_code          4 
_shelx_F_calc_maximum      126.62 
_exptl_crystal_F_000       636.00 
_reflns_d_resolution_high  0.7542 
 
loop_ 
 _symmetry_equiv_pos_as_xyz 
 'x, y, z' 
 '-x+1/2, y+1/2, -z+1/2' 
 '-x, -y, -z' 
 'x-1/2, -y-1/2, z-1/2' 
 
_cell_length_a     7.5515 
_cell_length_b    14.2250 
_cell_length_c    12.8825 
_cell_angle_alpha  90.000 
_cell_angle_beta  103.091 
_cell_angle_gamma  90.000 
 
_shelx_F_squared_multiplier     1.000 
 
loop_ 
 _refln_index_h 
 _refln_index_k 
 _refln_index_l 
 _refln_F_squared_calc 
 _refln_F_squared_meas 
 _refln_F_squared_sigma 
 _refln_observed_status 
   2   0   0      963.58      920.83     13.70 o 
   4   0   0     1213.27     1047.14     11.10 o 
   6   0   0     3745.70     3696.71     42.85 o 
   8   0   0     2208.34     2293.33     16.11 o 
   2   1   0     6654.52     6602.65     23.73 o 
   3   1   0       37.91       35.87      4.96 o 
   4   1   0      538.61      509.19      6.40 o 
   5   1   0       12.24       14.94      5.58 o 
   6   1   0      297.03      278.11      6.35 o 
   7   1   0     1044.06     1009.77      8.73 o 
   8   1   0      189.16      187.51      6.39 o 
   9   1   0     1215.70     1194.07     23.76 o 
   1   2   0      183.52      243.94      6.18 o 
   2   2   0      418.28      439.74      8.11 o 
   3   2   0     5760.14     5628.44     36.46 o 
   4   2   0      217.79      217.00      5.46 o 
   5   2   0     1287.16     1288.96     10.54 o 
   6   2   0      130.92      137.11      5.35 o 
   7   2   0      573.18      592.38      8.51 o 
   8   2   0     1499.30     1464.75     27.57 o 
   9   2   0      330.67      337.97      8.72 o 
   2   3   0     3348.21     3236.64     46.25 o 
   3   3   0        4.90        8.39      4.74 o 
   4   3   0     1525.43     1451.46     16.27 o 
   5   3   0     3002.36     2941.41     59.81 o 
   6   3   0      169.25      170.98      5.94 o 
   7   3   0     3452.99     3701.30     54.55 o 
   8   3   0       15.81        7.39      5.76 o 
   9   3   0        5.18        1.00      6.54 o 
   0   4   0     9007.19     8525.62    116.94 o 
   1   4   0        6.23        3.91      4.50 o 
   2   4   0    10790.00    11779.40    180.30 o 
   3   4   0       18.24       18.17      4.61 o 
   4   4   0      145.51      168.08      5.20 o 
   5   4   0      800.63      831.21     11.26 o 
   6   4   0      297.59      279.47      6.67 o 
   7   4   0      201.72      209.20      6.34 o 
   8   4   0      372.29      365.72     13.84 o 
   9   4   0       10.10       22.54      6.90 o 
   1   5   0      148.39      128.47      5.09 o 
   2   5   0    13872.30    14855.71    134.70 o 
   3   5   0      622.75      667.30     10.67 o 
   4   5   0     5365.82     5306.01     47.58 o 
   5   5   0       23.97       31.00      4.49 o 
   6   5   0       56.59       76.84      5.61 o 
   7   5   0       37.29       42.22      4.73 o 
   8   5   0      234.04      221.33      6.66 o 
   9   5   0      119.30       92.38      6.31 o 
   0   6   0     3209.28     3133.26     58.30 o 
   1   6   0      573.10      550.68      6.36 o 
   2   6   0     2908.27     3068.11     33.79 o 
   3   6   0     7385.52     7197.88    100.54 o 
   4   6   0      991.59      984.90     21.69 o 
   5   6   0     2737.24     2832.16     38.72 o 
   6   6   0     2050.54     2015.95     27.54 o 
   7   6   0       69.38       92.13      5.01 o 
   8   6   0        4.45        6.12      6.48 o 
   9   6   0      201.06      173.84      9.51 o 
   1   7   0       18.65       20.93      4.13 o 
   2   7   0      114.45      107.08      4.24 o 
   3   7   0      815.36      887.84     12.61 o 
   4   7   0     1671.50     1806.59     29.08 o 
   5   7   0      144.17      116.74      6.03 o 
   6   7   0     1562.34     1550.40     28.68 o 
   7   7   0       47.87       43.05      5.58 o 
   8   7   0       18.20       28.03      6.98 o 
   0   8   0      185.03      161.46      5.41 o 
   1   8   0     1202.48     1151.09     33.34 o 
   2   8   0      840.06      861.35     14.83 o 
   3   8   0     8775.83     9303.21    148.69 o 
   4   8   0     1062.91     1120.23     16.75 o 
   5   8   0     1329.26     1328.70     31.22 o 
   6   8   0       47.20       44.16      5.06 o 
   7   8   0        8.43       15.94      5.75 o 
   8   8   0        2.02        6.85      6.47 o 
   1   9   0      629.77      668.25     12.94 o 
   2   9   0     2384.75     2377.93     31.35 o 
   3   9   0      411.14      384.47      5.75 o 
   4   9   0     4371.10     4515.77     73.28 o 
   5   9   0        0.46        4.43      5.46 o 
   6   9   0      593.32      624.30     10.40 o 
   7   9   0        9.00       11.45      5.79 o 
   8   9   0       45.75       30.27      6.15 o 
   0  10   0        4.23       13.48      5.14 o 
   1  10   0      284.39      287.17      5.09 o 
   2  10   0      314.23      313.18      6.00 o 
   3  10   0      294.25      329.89      8.20 o 
   4  10   0       38.25       43.39      4.91 o 
   5  10   0      976.33      978.65     33.69 o 
   6  10   0      491.98      513.84     12.36 o 
   7  10   0      112.44       98.75      5.94 o 
   8  10   0       15.27       22.40      8.17 o 
   1  11   0      672.91      663.36     16.27 o 
   2  11   0      832.43      877.93     28.65 o 
   3  11   0     1022.35     1040.88     27.24 o 
   4  11   0     2148.35     2207.39     47.11 o 
   5  11   0     1668.67     1630.85     44.08 o 
   6  11   0        3.11        0.70      5.50 o 
   7  11   0       68.65       60.98      7.24 o 
   0  12   0      124.78      120.84      6.50 o 
   1  12   0      253.50      267.38      4.47 o 
   2  12   0      550.28      564.62      9.26 o 
   3  12   0      474.26      529.30     17.23 o 
   4  12   0      100.10      100.83      6.43 o 
   5  12   0     1287.68     1268.25     26.75 o 
   6  12   0      342.73      326.12      7.90 o 
   7  12   0        9.31       -0.80      6.27 o 
   1  13   0     1195.81     1197.42     26.55 o 
   2  13   0        1.99       -3.09      4.23 o 
   3  13   0        0.45        3.32      5.63 o 
   4  13   0      365.30      399.73      9.68 o 
   5  13   0      139.62      136.80      5.98 o 
   6  13   0      130.51      121.05      6.89 o 
   7  13   0      238.20      194.71     14.35 o 
   0  14   0     2202.51     2281.87     52.87 o 
   1  14   0        1.25        3.97      4.14 o 
   2  14   0      751.81      751.41     22.08 o 
   3  14   0      466.57      482.41      7.89 o 
   4  14   0       77.24       83.02      5.05 o 
   5  14   0        3.96        3.12      6.65 o 
   6  14   0      302.88      241.35      7.89 o 
   1  15   0     1397.51     1509.56     19.00 o 
   2  15   0      185.39      203.39      5.77 o 
   3  15   0        4.14        3.93      4.95 o 
   4  15   0       32.92       41.49      5.95 o 
   5  15   0       25.54       18.21      6.32 o 
   0  16   0     1432.86     1465.40     37.43 o 
   1  16   0       15.05       26.62      5.39 o 
   2  16   0      101.79      111.43      5.48 o 
   3  16   0       82.77       89.55      5.58 o 
   4  16   0        0.10       -0.91      5.98 o 
   5  16   0        3.51        5.52      7.16 o 
   1  17   0      491.19      516.47      8.49 o 
   2  17   0        0.26        1.17      6.44 o 
   3  17   0       54.15       48.31      5.48 o 
   4  17   0       27.50       26.27      7.48 o 
   0  18   0      813.02      796.78     25.23 o 
   1  18   0        0.52       13.68      6.11 o 
   2  18   0      117.91      101.25      7.42 o 
  -9   0   1     1143.62     1128.31     15.39 o 
  -7   0   1        7.71        9.06      8.16 o 
  -5   0   1     3435.00     3495.87     43.43 o 
  -3   0   1      704.10      542.75     11.19 o 
   1   0   1       23.59       19.52     10.06 o 
   3   0   1     1041.62      921.49     10.90 o 
   5   0   1     2264.79     2348.57     30.23 o 
   7   0   1     1612.63     1778.44     57.61 o 
   9   0   1       88.83      102.63     19.54 o 
  -9   1   1        6.89       11.61      6.06 o 
  -8   1   1      149.89      143.36      7.36 o 
  -7   1   1        0.66        1.02      5.85 o 
  -6   1   1      135.51      148.19      5.08 o 
  -5   1   1        0.43        5.47      5.59 o 
  -4   1   1     2195.39     1997.96     21.82 o 
  -3   1   1      158.11      147.04      5.50 o 
  -2   1   1     3415.49     3227.03     33.26 o 
  -1   1   1        5.68        6.03      5.54 o 
   1   1   1        7.83        7.55      5.32 o 
   2   1   1     5943.56     5772.08     53.25 o 
   3   1   1        4.96        8.52      5.24 o 
   4   1   1     3228.58     2902.69     12.09 o 
   5   1   1      195.09      205.94      5.75 o 
   6   1   1     1404.76     1474.09     19.74 o 
   7   1   1      202.02      202.39      6.05 o 
   8   1   1       13.06       11.31      6.36 o 
   9   1   1       45.87       43.91      7.07 o 
  -9   2   1      192.02      188.41      7.99 o 
  -8   2   1      558.67      624.05     16.42 o 
  -7   2   1       13.50        5.81      5.25 o 
  -6   2   1      185.20      173.84      5.63 o 
  -5   2   1     1862.44     1926.79     12.90 o 
  -4   2   1       31.57       33.81      4.46 o 
  -3   2   1     1941.77     1676.02     29.79 o 
  -2   2   1     1159.71     1173.53     13.19 o 
  -1   2   1      261.65      216.51      7.61 o 
   0   2   1      681.25      609.75      8.63 o 
   1   2   1      226.26      178.02      7.76 o 
   2   2   1      618.00      580.82      7.86 o 
   3   2   1     2289.20     2062.32     30.75 o 
   4   2   1     1171.99     1140.05     11.11 o 
   5   2   1     2264.21     2273.29     10.57 o 
   6   2   1      198.41      206.15      6.03 o 
   7   2   1       41.89       42.15      5.98 o 
   8   2   1       30.60       31.03      5.83 o 
   9   2   1        2.98        0.30      7.62 o 
  -9   3   1       22.81       18.10      7.58 o 
  -8   3   1      487.47      477.90      8.42 o 
  -7   3   1      120.19      127.84      5.32 o 
  -6   3   1      344.98      359.11      5.52 o 
  -5   3   1      753.30      760.42     11.98 o 
  -4   3   1     2091.51     1991.61     37.56 o 
  -3   3   1     2012.18     1947.95     33.49 o 
  -2   3   1     2995.90     2750.75     42.31 o 
  -1   3   1       30.57       21.87      4.16 o 
   0   3   1      507.26      455.58      7.16 o 
   1   3   1     1749.60     1648.51     48.15 o 
   2   3   1     1149.28     1154.32     17.22 o 
   3   3   1     1615.35     1542.36     16.02 o 
   4   3   1      790.58      858.96     26.81 o 
   5   3   1      105.62      102.32      7.96 o 
   6   3   1     1807.36     1873.72     24.67 o 
   7   3   1      264.64      286.38      7.14 o 
   8   3   1      383.94      391.01      8.07 o 
   9   3   1       93.46       89.65      7.22 o 
  -9   4   1        3.95        7.83      6.40 o 
  -8   4   1      329.01      373.49      6.65 o 
  -7   4   1      408.90      427.31      6.81 o 
  -6   4   1       21.10       29.40      5.23 o 
  -5   4   1       55.78       59.29      5.39 o 
  -4   4   1     1006.57      968.67      8.68 o 
  -3   4   1     9054.16     9276.27     85.60 o 
  -2   4   1       35.08       26.77      3.97 o 
  -1   4   1      598.06      494.42      9.06 o 
   0   4   1     7149.25     6839.69    103.97 o 
   1   4   1     2906.84     2877.36     25.55 o 
   2   4   1      372.71      288.33      6.23 o 
   3   4   1     1016.82      979.87     16.49 o 
   4   4   1      108.43      104.25      5.49 o 
   5   4   1     2783.51     2941.18     46.21 o 
   6   4   1      111.77      104.97      6.53 o 
   7   4   1      107.55      106.55      6.64 o 
   8   4   1      153.46      162.89      6.13 o 
   9   4   1       13.08       23.43      7.08 o 
  -9   5   1      154.85      156.16      7.78 o 
  -8   5   1       15.13       13.21      5.27 o 
  -7   5   1     1395.67     1458.73     26.67 o 
  -6   5   1       71.25       61.86      5.70 o 
  -5   5   1      385.70      390.59      7.36 o 
  -4   5   1     2373.29     2446.47     31.28 o 
  -3   5   1      315.66      308.36      5.59 o 
  -2   5   1     2787.63     2737.62     45.92 o 
  -1   5   1      290.95      228.20      4.97 o 
   0   5   1     2647.27     2700.57     54.68 o 
   1   5   1     1716.31     1615.78     22.67 o 
   2   5   1      394.01      477.65     12.25 o 
   3   5   1      609.75      558.22     13.81 o 
   4   5   1     1209.71     1233.03     17.54 o 
   5   5   1       79.05       90.66      3.98 o 
   6   5   1        2.10        3.10      4.95 o 
   7   5   1        3.18        1.46      5.53 o 
   8   5   1        1.94       -4.70      6.14 o 
   9   5   1      383.14      363.50      7.82 o 
  -9   6   1       76.87       68.85      8.25 o 
  -8   6   1      143.98      125.86      6.45 o 
  -7   6   1        3.98        2.56      5.42 o 
  -6   6   1      978.19     1024.61     19.04 o 
  -5   6   1       11.94       14.43      4.10 o 
  -4   6   1     1135.13     1091.77     12.14 o 
  -3   6   1     3924.46     4002.31     58.46 o 
  -2   6   1      188.19      161.62      4.67 o 
  -1   6   1       16.76       22.89      4.71 o 
   0   6   1     2548.63     2339.63     30.76 o 
   1   6   1       80.77       75.75      3.88 o 
   2   6   1    11669.73    12192.03    160.96 o 
   3   6   1       69.44       84.75      4.49 o 
   4   6   1      511.58      502.02      9.60 o 
   5   6   1      107.35      120.98      5.16 o 
   6   6   1      222.14      232.78      7.65 o 
   7   6   1      590.87      603.04     11.89 o 
   8   6   1      919.08      904.36      8.30 o 
   9   6   1       12.89        5.00      7.24 o 
  -9   7   1       50.87       56.04      9.50 o 
  -8   7   1        4.13        4.91      6.27 o 
  -7   7   1     1065.24     1106.34     15.89 o 
  -6   7   1     1192.07     1198.20     19.21 o 
  -5   7   1      150.02      159.60      5.49 o 
  -4   7   1      578.51      634.69      9.47 o 
  -3   7   1      130.98      150.35      4.55 o 
  -2   7   1     1388.92     1308.90     21.22 o 
  -1   7   1     1533.81     1392.37     24.15 o 
   0   7   1      844.44      738.05      9.65 o 
   1   7   1     3892.94     3791.49     48.42 o 
   2   7   1      555.89      554.38      8.80 o 
   3   7   1     1324.70     1367.35     17.18 o 
   4   7   1     3286.93     3275.98     71.83 o 
   5   7   1      456.73      416.20      6.98 o 
   6   7   1      270.58      270.15      7.79 o 
   7   7   1      420.97      412.70      6.83 o 
   8   7   1       31.24       22.23      7.77 o 
  -8   8   1      554.89      539.30     10.18 o 
  -7   8   1      236.65      231.68      6.08 o 
  -6   8   1     2093.41     2229.51     36.39 o 
  -5   8   1      299.64      332.41     10.69 o 
  -4   8   1      288.24      275.14      5.68 o 
  -3   8   1        2.03        4.03      3.59 o 
  -2   8   1     1189.12     1187.98     24.73 o 
  -1   8   1      108.04      102.23      3.99 o 
   0   8   1     1575.82     1470.65     17.28 o 
   1   8   1      845.70      823.10      8.76 o 
   2   8   1     1228.88     1369.80     22.50 o 
   3   8   1       20.93       15.89      4.23 o 
   4   8   1       96.16      111.85      4.51 o 
   5   8   1        5.56        7.36      4.09 o 
   6   8   1        4.90        0.64      4.81 o 
   7   8   1       54.24       52.40      6.05 o 
   8   8   1      298.06      267.85     12.69 o 
  -8   9   1       49.54       49.47      7.09 o 
  -7   9   1      272.39      246.78      8.45 o 
  -6   9   1      483.09      440.19      8.44 o 
  -5   9   1     1626.71     1627.91     47.67 o 
  -4   9   1       77.83       81.42      5.20 o 
  -3   9   1     1527.75     1551.47     22.57 o 
  -2   9   1      505.54      511.47     12.44 o 
  -1   9   1     1216.79     1246.15     15.98 o 
   0   9   1       12.78        7.21      4.13 o 
   1   9   1     6152.13     6509.17    252.29 o 
   2   9   1       17.73       21.65      3.95 o 
   3   9   1     2730.89     2834.59     47.68 o 
   4   9   1      117.60      129.03      6.00 o 
   5   9   1       74.05       77.02      5.19 o 
   6   9   1       72.45       67.91      4.77 o 
   7   9   1      762.07      808.54      8.28 o 
   8   9   1        0.38       -7.27      7.27 o 
  -8  10   1      211.94      196.51     11.56 o 
  -7  10   1       86.44       94.99      6.19 o 
  -6  10   1      634.39      633.17     13.54 o 
  -5  10   1      253.20      283.78     10.48 o 
  -4  10   1      481.02      497.72      8.02 o 
  -3  10   1      123.65      116.46      4.26 o 
  -2  10   1      289.87      303.08      6.61 o 
  -1  10   1     1268.56     1241.23     30.30 o 
   0  10   1     3108.57     3247.79     45.83 o 
   1  10   1      129.75      133.97      4.88 o 
   2  10   1      902.58      914.38     16.24 o 
   3  10   1      166.98      175.97      5.11 o 
   4  10   1       61.21       84.50      5.20 o 
   5  10   1      365.16      377.57      9.50 o 
   6  10   1      167.88      148.87      6.31 o 
   7  10   1       23.01       18.90      7.13 o 
   8  10   1      293.05      268.40      7.86 o 
  -8  11   1        3.15        5.51     14.48 o 
  -7  11   1      644.90      618.42     16.21 o 
  -6  11   1      450.95      444.60     17.82 o 
  -5  11   1      374.33      378.17     16.19 o 
  -4  11   1      300.18      309.15      9.33 o 
  -3  11   1      184.01      184.37      5.02 o 
  -2  11   1      547.99      537.03     11.88 o 
  -1  11   1     1151.68     1209.88     20.40 o 
   0  11   1      300.25      277.34      5.06 o 
   1  11   1      585.01      641.96     19.71 o 
   2  11   1      696.06      701.90     13.42 o 
   3  11   1       47.42       49.41      4.86 o 
   4  11   1     1020.95     1045.02     22.49 o 
   5  11   1      316.80      316.34      7.28 o 
   6  11   1      231.86      236.94      6.93 o 
   7  11   1       54.06       50.37      6.69 o 
  -7  12   1        4.59        5.32      6.09 o 
  -6  12   1      208.02      185.96      8.00 o 
  -5  12   1       35.62       34.24      5.52 o 
  -4  12   1     1830.63     1878.13     62.01 o 
  -3  12   1      676.43      704.58     24.73 o 
  -2  12   1      105.07      101.01      4.29 o 
  -1  12   1      821.92      865.02     10.01 o 
   0  12   1     1433.55     1554.23     15.08 o 
   1  12   1       54.87       59.46      4.64 o 
   2  12   1     2434.71     2589.29     63.40 o 
   3  12   1      260.49      269.35      5.65 o 
   4  12   1     1055.20     1040.56     23.74 o 
   5  12   1      894.33      888.75     17.76 o 
   6  12   1      298.71      314.48     10.02 o 
   7  12   1       20.86       20.85      8.50 o 
  -7  13   1      273.14      262.99      9.04 o 
  -6  13   1      383.87      403.69     14.79 o 
  -5  13   1      118.97      119.95      5.77 o 
  -4  13   1      970.19     1015.65     26.07 o 
  -3  13   1       87.90      105.08      4.69 o 
  -2  13   1       23.57       26.70      4.19 o 
  -1  13   1      284.92      320.86      7.35 o 
   0  13   1      259.35      260.14      4.91 o 
   1  13   1     1036.89     1152.27      9.86 o 
   2  13   1      282.42      283.61      7.99 o 
   3  13   1      182.27      192.61      6.00 o 
   4  13   1        3.53       11.11      5.95 o 
   5  13   1        0.03        2.07      5.68 o 
   6  13   1      106.05      102.32      9.77 o 
  -6  14   1      180.67      169.82     10.38 o 
  -5  14   1       14.76       11.37      6.62 o 
  -4  14   1       56.29       64.35      5.57 o 
  -3  14   1      971.30     1017.33     21.38 o 
  -2  14   1      396.77      406.66      9.24 o 
  -1  14   1     1037.98     1025.26     25.66 o 
   0  14   1      234.79      267.64      6.35 o 
   1  14   1       10.39       10.67      4.29 o 
   2  14   1        5.18        5.03      4.44 o 
   3  14   1      325.69      342.62      8.63 o 
   4  14   1       12.88       24.81      5.50 o 
   5  14   1      952.94      953.61     44.81 o 
   6  14   1        9.59        9.10      7.19 o 
  -5  15   1       93.95       94.54      7.19 o 
  -4  15   1      158.90      142.51      5.14 o 
  -3  15   1      482.05      491.01      6.49 o 
  -2  15   1     1031.50     1090.45     22.29 o 
  -1  15   1      121.07      143.83      6.92 o 
   0  15   1      936.45     1019.66     16.27 o 
   1  15   1      675.45      702.81     13.55 o 
   2  15   1      367.10      371.18      5.13 o 
   3  15   1      613.46      608.84      9.86 o 
   4  15   1      671.16      735.86     15.98 o 
   5  15   1       56.40       58.85      7.40 o 
  -5  16   1      909.96      812.23     33.70 o 
  -4  16   1       14.57       10.47      5.19 o 
  -3  16   1      204.67      213.65      7.63 o 
  -2  16   1       14.12       14.20      5.06 o 
  -1  16   1       48.82       47.57      4.88 o 
   0  16   1      165.15      200.26      6.04 o 
   1  16   1      115.86      131.90      5.55 o 
   2  16   1      236.20      270.15      6.69 o 
   3  16   1      188.28      178.31      6.24 o 
   4  16   1       73.76       68.95      6.07 o 
  -4  17   1      236.35      231.87     16.62 o 
  -3  17   1      406.23      393.51     15.14 o 
  -2  17   1      643.85      641.55     18.51 o 
  -1  17   1        9.85        9.84      5.72 o 
   0  17   1      312.09      307.78      7.04 o 
   1  17   1       44.38       42.31      6.17 o 
   2  17   1       11.08        4.82      5.51 o 
   3  17   1       37.95       40.44      5.26 o 
  -2  18   1       83.63       76.02      7.22 o 
  -1  18   1     1047.42     1080.73     22.51 o 
   0  18   1        0.13       -2.76      7.28 o 
   1  18   1       49.34       45.46      5.94 o 
   2  18   1      106.40       94.82      6.87 o 
  -8   0   2        3.63       10.22     10.09 o 
  -6   0   2      388.18      421.72     10.17 o 
  -4   0   2     1434.51     1206.72     30.96 o 
   0   0   2     6718.73     5844.38     84.23 o 
   2   0   2     6744.24     6092.34     75.42 o 
   4   0   2     6153.61     5859.21    189.72 o 
   6   0   2      526.94      558.92     10.44 o 
   8   0   2     2118.01     1983.40     13.53 o 
  -9   1   2       38.65       39.14      6.49 o 
  -8   1   2      828.43      841.08     12.53 o 
  -7   1   2     3192.81     3244.66     48.58 o 
  -6   1   2      353.90      366.38      8.36 o 
  -5   1   2     5178.17     5220.59     55.52 o 
  -4   1   2     1793.34     1677.91     18.72 o 
  -3   1   2      449.82      362.97      6.76 o 
  -2   1   2     7638.24     7716.27    121.73 o 
   0   1   2        9.05       14.99      7.13 o 
   1   1   2    10460.83    10118.62     48.02 o 
   2   1   2     4342.48     4107.81     20.66 o 
   3   1   2     3343.45     3118.88     33.24 o 
   4   1   2      342.58      329.40      6.17 o 
   5   1   2        1.52       -2.16      5.05 o 
   6   1   2       23.90       11.24      6.02 o 
   7   1   2      373.16      363.80     10.50 o 
   8   1   2      275.28      272.11      6.48 o 
   9   1   2      261.13      206.97      7.77 o 
  -9   2   2       24.62       17.76      6.03 o 
  -8   2   2      814.79      862.83      9.79 o 
  -7   2   2        9.38        9.53      5.26 o 
  -6   2   2     4475.74     4422.29     42.19 o 
  -5   2   2      496.39      506.35      6.62 o 
  -4   2   2     3252.19     3090.34     64.41 o 
  -3   2   2      121.07      115.01      5.13 o 
  -2   2   2      214.52      203.59      7.18 o 
  -1   2   2        2.10        5.98      4.58 o 
   2   2   2    10849.56    10736.80    137.65 o 
   3   2   2       90.31      103.47      4.77 o 
   4   2   2      122.62      133.92      5.64 o 
   5   2   2      802.37      803.50      8.06 o 
   6   2   2      155.96      153.35      7.56 o 
   7   2   2      526.07      549.77      7.22 o 
   8   2   2      442.40      430.22      8.85 o 
   9   2   2       68.27       60.96      7.10 o 
  -9   3   2        1.60       -6.96      6.96 o 
  -8   3   2      447.38      484.76      8.00 o 
  -7   3   2      121.68      137.11      5.17 o 
  -6   3   2       10.15       10.63      4.92 o 
  -5   3   2      231.10      242.98      6.10 o 
  -4   3   2       18.03       26.02      4.72 o 
  -3   3   2     2630.79     2372.96     52.73 o 
  -2   3   2     8376.23     7644.44    650.78 o 
   0   3   2     1938.12     1814.71     32.37 o 
   1   3   2    10116.24    10714.79    214.57 o 
   2   3   2      176.64      195.13      6.37 o 
   3   3   2     7803.82     7788.58    165.31 o 
   4   3   2      244.11      247.04      6.92 o 
   5   3   2     2188.52     2258.74     15.42 o 
   6   3   2      623.73      623.17      8.28 o 
   7   3   2      182.12      176.01     10.14 o 
   8   3   2       55.42       56.18      7.32 o 
   9   3   2      770.22      752.04     11.44 o 
  -9   4   2     1219.91     1195.24     25.65 o 
  -8   4   2      591.11      621.47      8.58 o 
  -7   4   2     1068.34     1088.71     15.79 o 
  -6   4   2     2042.59     2155.15     17.99 o 
  -5   4   2     1660.75     1664.34     20.37 o 
  -4   4   2     3014.86     2971.11     38.69 o 
  -3   4   2    13183.07    14024.41    229.57 o 
  -2   4   2      414.04      447.37      6.58 o 
  -1   4   2     5789.54     5430.86    108.71 o 
   0   4   2     2075.63     1951.24     34.91 o 
   1   4   2     1157.78     1149.47     25.30 o 
   2   4   2     5215.18     5605.00    109.83 o 
   3   4   2     2750.19     2607.47     53.10 o 
   4   4   2      223.13      243.68      6.31 o 
   5   4   2     1280.70     1352.03      9.17 o 
   6   4   2        2.84        5.82      4.77 o 
   7   4   2       12.23       13.27      6.31 o 
   8   4   2        5.49        3.89      7.73 o 
   9   4   2       53.49       47.11      7.76 o 
  -9   5   2       81.64       88.68      6.27 o 
  -8   5   2       30.42       33.30      5.30 o 
  -7   5   2      796.64      796.54      9.56 o 
  -6   5   2      669.88      660.16      9.65 o 
  -5   5   2     3309.60     3290.00     61.73 o 
  -4   5   2      148.04      159.88      6.05 o 
  -3   5   2      549.11      534.16      9.79 o 
  -2   5   2     2330.74     2195.35     16.90 o 
  -1   5   2     3787.62     3795.43     67.49 o 
   0   5   2     6864.11     6754.27     89.36 o 
   1   5   2     7778.93     8221.20    121.85 o 
   2   5   2     1485.69     1438.04     20.78 o 
   3   5   2      255.17      274.19      7.74 o 
   4   5   2     2348.75     2449.45     53.54 o 
   5   5   2       49.61       39.89      5.65 o 
   6   5   2     1744.30     1769.32     41.13 o 
   7   5   2        2.27       -1.19      5.51 o 
   8   5   2      760.42      829.30     14.17 o 
   9   5   2      272.66      294.72     11.15 o 
  -9   6   2      338.36      332.51     10.97 o 
  -8   6   2       39.52       38.70      5.80 o 
  -7   6   2      675.21      679.29     12.92 o 
  -6   6   2        0.95        4.42      5.47 o 
  -5   6   2      293.23      326.09      9.54 o 
  -4   6   2       92.03       84.08      4.81 o 
  -3   6   2     1093.53     1115.27     20.97 o 
  -2   6   2     4357.90     4178.45     21.06 o 
  -1   6   2     3965.05     3830.92     94.96 o 
   0   6   2      128.97      117.48      4.42 o 
   1   6   2      301.51      266.29      4.82 o 
   2   6   2     1293.26     1303.52     11.38 o 
   3   6   2       26.69       33.48      4.85 o 
   4   6   2     2150.94     2229.18     31.60 o 
   5   6   2     2375.32     2402.11     48.67 o 
   6   6   2      204.57      209.59      5.03 o 
   7   6   2      480.43      465.70     13.71 o 
   8   6   2      128.64      128.33     10.81 o 
  -9   7   2       87.83       74.40      8.45 o 
  -8   7   2      896.26      872.65      9.01 o 
  -7   7   2       46.70       61.71      5.89 o 
  -6   7   2      249.76      242.56      9.57 o 
  -5   7   2      139.28      130.14      5.33 o 
  -4   7   2     6403.17     6755.04    149.79 o 
  -3   7   2      293.17      297.12      7.71 o 
  -2   7   2     6002.62     6039.10     97.73 o 
  -1   7   2     1102.31     1195.68     17.05 o 
   0   7   2     1251.65     1207.82     19.36 o 
   1   7   2      172.37      161.68      5.17 o 
   2   7   2     1655.64     1611.91     20.57 o 
   3   7   2        5.68        7.66      4.73 o 
   4   7   2     2845.96     2900.82     60.57 o 
   5   7   2        0.28       -0.07      4.98 o 
   6   7   2      766.98      791.75     25.85 o 
   7   7   2      170.34      181.33      5.63 o 
   8   7   2       49.55       62.02      7.16 o 
  -8   8   2       28.08       28.73      6.88 o 
  -7   8   2      248.72      241.42      5.97 o 
  -6   8   2      220.75      202.03      6.21 o 
  -5   8   2      103.48      102.79      7.01 o 
  -4   8   2       23.73       26.50      4.51 o 
  -3   8   2     1778.98     1732.23     29.10 o 
  -2   8   2      178.13      192.90      6.00 o 
  -1   8   2     4015.65     3820.54     58.72 o 
   0   8   2      564.86      544.16      9.56 o 
   1   8   2     2486.91     2485.67     48.78 o 
   2   8   2       83.49       95.60      4.70 o 
   3   8   2      524.06      555.56     13.51 o 
   4   8   2      215.62      202.54      5.37 o 
   5   8   2     2348.25     2433.78     42.25 o 
   6   8   2       69.10       68.70      5.63 o 
   7   8   2     1790.09     1823.31     50.37 o 
   8   8   2       36.20       29.19      7.23 o 
  -8   9   2      488.65      491.88      8.67 o 
  -7   9   2      208.85      210.25      8.86 o 
  -6   9   2      143.40      149.64      6.30 o 
  -5   9   2     1298.04     1294.03     25.94 o 
  -4   9   2      505.32      530.29     17.97 o 
  -3   9   2       78.48       72.83      4.32 o 
  -2   9   2     3144.85     3246.24     62.10 o 
  -1   9   2      962.89      936.17     21.96 o 
   0   9   2     1040.39     1033.29     25.25 o 
   1   9   2      229.96      233.41      4.67 o 
   2   9   2       84.48       98.30      5.98 o 
   3   9   2        0.23       -2.64      4.33 o 
   4   9   2       18.97       28.76      4.79 o 
   5   9   2      379.86      358.90     12.52 o 
   6   9   2     1704.04     1708.85     26.23 o 
   7   9   2      143.08      127.51      6.92 o 
   8   9   2      130.36      127.01      9.36 o 
  -8  10   2        0.19       -2.10      7.68 o 
  -7  10   2      415.52      385.40     15.15 o 
  -6  10   2      368.95      345.97     10.43 o 
  -5  10   2       31.63       26.15      6.02 o 
  -4  10   2       95.22       87.31      4.73 o 
  -3  10   2     5692.49     5784.61    135.27 o 
  -2  10   2      491.98      497.36     14.10 o 
  -1  10   2     2975.35     3081.11     50.37 o 
   0  10   2      560.69      602.11     10.04 o 
   1  10   2        4.83        6.32      3.69 o 
   2  10   2     1279.48     1247.11     27.90 o 
   3  10   2      700.90      741.81     15.92 o 
   4  10   2      331.89      353.96     15.69 o 
   5  10   2      356.87      356.22      9.55 o 
   6  10   2      101.21      111.22      9.88 o 
   7  10   2      570.78      610.86     19.98 o 
  -8  11   2      228.76      204.77      9.51 o 
  -7  11   2        5.44       14.66      6.85 o 
  -6  11   2       26.28       23.41      5.74 o 
  -5  11   2      161.16      163.62      5.63 o 
  -4  11   2       52.47       53.99      4.70 o 
  -3  11   2      459.98      457.63     11.57 o 
  -2  11   2     2438.85     2551.38     34.78 o 
  -1  11   2        0.01       -3.79      3.79 o 
   0  11   2     2075.83     2109.26     40.07 o 
   1  11   2        1.31       -0.01      4.09 o 
   2  11   2      295.81      301.88      6.40 o 
   3  11   2     1516.87     1539.60     31.27 o 
   4  11   2     1015.74     1023.98     29.11 o 
   5  11   2       27.06       36.38      6.49 o 
   6  11   2     1159.62     1211.97     27.70 o 
   7  11   2        0.26       -7.17      7.17 o 
  -7  12   2       12.87       22.85      6.43 o 
  -6  12   2      593.53      606.75     17.05 o 
  -5  12   2        0.87        0.38      5.80 o 
  -4  12   2      819.80      841.84     23.05 o 
  -3  12   2      310.77      325.79      8.54 o 
  -2  12   2      181.80      191.97      4.42 o 
  -1  12   2      949.13     1049.56     17.98 o 
   0  12   2      563.43      560.00      9.64 o 
   1  12   2      348.33      379.32      7.44 o 
   2  12   2      681.83      667.82     18.16 o 
   3  12   2      217.47      204.64      7.49 o 
   4  12   2       19.20       29.16      5.20 o 
   5  12   2      435.23      410.80      9.90 o 
   6  12   2        1.24        2.15      7.16 o 
   7  12   2      102.31       94.64      7.37 o 
  -7  13   2      134.52      118.35     13.94 o 
  -6  13   2        9.95        8.51      7.62 o 
  -5  13   2      392.99      388.85     12.15 o 
  -4  13   2      445.82      470.17     11.35 o 
  -3  13   2      782.08      791.89     21.25 o 
  -2  13   2      659.72      695.59     11.03 o 
  -1  13   2      480.33      500.75     16.38 o 
   0  13   2      403.95      412.00      9.05 o 
   1  13   2     1713.99     1776.01     29.55 o 
   2  13   2       33.31       32.39      4.48 o 
   3  13   2      393.04      409.66     12.32 o 
   4  13   2      462.72      455.67     10.00 o 
   5  13   2      230.57      233.38      7.44 o 
   6  13   2       36.41       40.09      6.29 o 
  -6  14   2       90.16       86.89      7.31 o 
  -5  14   2        0.14       -0.67      5.88 o 
  -4  14   2     1049.23     1031.74     22.73 o 
  -3  14   2      181.11      200.44      5.69 o 
  -2  14   2       89.10       87.95      5.27 o 
  -1  14   2      326.75      352.96      5.60 o 
   0  14   2      146.33      154.70      5.63 o 
   1  14   2      266.18      267.63      8.65 o 
   2  14   2      476.11      508.21     11.59 o 
   3  14   2       35.78       45.72      6.09 o 
   4  14   2      336.82      336.82     11.70 o 
   5  14   2      500.09      504.49      7.94 o 
   6  14   2        0.31       -0.16      8.57 o 
  -6  15   2       17.93       14.51     14.07 o 
  -5  15   2      466.41      432.00     17.69 o 
  -4  15   2       63.25       57.85      5.41 o 
  -3  15   2      206.57      217.16      6.05 o 
  -2  15   2        7.25        4.31      5.36 o 
  -1  15   2      153.26      156.00      5.44 o 
   0  15   2       11.29        7.53      5.32 o 
   1  15   2      797.32      832.56      6.86 o 
   2  15   2       50.17       44.04      5.05 o 
   3  15   2       89.15       95.56      6.07 o 
   4  15   2       23.03       33.23      5.97 o 
   5  15   2      230.06      220.72     13.09 o 
  -5  16   2       21.88        7.80      6.33 o 
  -4  16   2      154.45      152.98     10.94 o 
  -3  16   2       26.42       33.64      6.30 o 
  -2  16   2      217.06      224.87     11.36 o 
  -1  16   2       60.98       61.54      5.86 o 
   0  16   2      745.29      790.54     17.24 o 
   1  16   2       26.70       31.79      5.38 o 
   2  16   2     1018.22     1032.87     27.90 o 
   3  16   2        4.57       -3.95      5.06 o 
   4  16   2      475.39      468.12     11.65 o 
  -4  17   2        0.96       -1.29      6.30 o 
  -3  17   2       52.70       46.76      6.33 o 
  -2  17   2        6.21        5.95      6.00 o 
  -1  17   2        0.50        4.10      5.79 o 
   0  17   2        2.47        2.61      6.94 o 
   1  17   2      395.55      412.33      8.09 o 
   2  17   2        0.01        0.32      6.03 o 
   3  17   2      724.52      715.36     11.45 o 
  -2  18   2      253.53      220.18     10.63 o 
  -1  18   2      134.58      113.31      8.21 o 
   0  18   2      196.59      177.09     10.17 o 
   1  18   2        9.36       -6.82      6.82 o 
   2  18   2      360.42      330.25      9.30 o 
  -9   0   3      302.86      325.72     13.43 o 
  -7   0   3     2673.37     2720.83     77.50 o 
  -5   0   3        7.67        0.27      9.42 o 
  -3   0   3     2225.27     2137.25     66.81 o 
  -1   0   3      712.50      666.45     17.31 o 
   1   0   3        6.71        6.23      7.59 o 
   3   0   3       25.03       27.30      7.68 o 
   5   0   3        6.87        7.94      9.30 o 
   7   0   3      172.74      167.19     10.55 o 
   9   0   3       66.21       63.31     11.76 o 
  -9   1   3        0.67        5.83      6.76 o 
  -8   1   3      360.13      374.27      7.45 o 
  -7   1   3      114.82      108.88      5.18 o 
  -6   1   3      633.99      643.78      6.90 o 
  -5   1   3      220.78      228.36      6.30 o 
  -4   1   3      466.43      464.80      7.28 o 
  -3   1   3     3108.66     3190.08     23.63 o 
  -2   1   3     4219.65     4195.65     94.95 o 
  -1   1   3        1.31        3.93      7.50 o 
   0   1   3     1364.86     1132.48     13.19 o 
   1   1   3     1554.02     1374.84     15.69 o 
   2   1   3     4629.31     4452.66     68.83 o 
   3   1   3     6832.45     6819.08     46.15 o 
   4   1   3       10.24       18.27      5.11 o 
   5   1   3      735.80      734.36     11.03 o 
   6   1   3     2039.85     2114.57     26.03 o 
   7   1   3      100.96       97.93      6.00 o 
   8   1   3      873.32      950.62      9.49 o 
   9   1   3       18.05        6.98      8.36 o 
  -9   2   3      354.63      367.92      8.17 o 
  -8   2   3       61.65       59.57      5.89 o 
  -7   2   3      944.75      967.18      8.91 o 
  -6   2   3      592.25      587.28      8.52 o 
  -5   2   3      385.33      391.02      8.61 o 
  -4   2   3     1904.14     1850.13     38.12 o 
  -3   2   3      125.28      107.77      5.84 o 
  -2   2   3     1571.25     1534.40     21.32 o 
  -1   2   3     5655.78     5188.11     94.01 o 
   0   2   3      146.45      149.90      7.87 o 
   1   2   3    10048.65     9789.68     70.35 o 
   2   2   3      341.07      251.63      5.77 o 
   3   2   3      723.08      633.62      7.49 o 
   4   2   3      119.96      129.47      6.02 o 
   5   2   3     1980.68     1952.07     11.93 o 
   6   2   3      147.18      126.06      5.21 o 
   7   2   3     1242.02     1327.27     21.31 o 
   8   2   3      121.58      116.30      6.66 o 
   9   2   3      228.80      204.73      8.91 o 
  -9   3   3       17.74       20.42      6.96 o 
  -8   3   3      868.58      845.92     16.20 o 
  -7   3   3      161.07      170.46      5.28 o 
  -6   3   3      858.40      828.61     10.86 o 
  -5   3   3      245.50      226.54      6.12 o 
  -4   3   3      583.90      544.52     10.37 o 
  -3   3   3      646.68      633.54      8.01 o 
  -2   3   3     4210.40     4135.01     61.93 o 
  -1   3   3     1455.06     1431.28     17.37 o 
   0   3   3     1834.61     1689.30     31.07 o 
   1   3   3     5053.68     5117.80     64.66 o 
   2   3   3        1.93       -0.13      4.73 o 
   3   3   3     5142.16     4960.29     36.05 o 
   4   3   3       99.07       94.48      5.91 o 
   5   3   3      321.41      331.64      9.95 o 
   6   3   3       33.68       29.35      4.46 o 
   7   3   3        1.36       -4.96      6.32 o 
   8   3   3       50.09       40.42      8.14 o 
   9   3   3       41.87       38.91      7.90 o 
  -9   4   3      190.90      171.04      7.47 o 
  -8   4   3       10.71       10.43      6.23 o 
  -7   4   3       23.35       17.43      5.05 o 
  -6   4   3      106.57      115.30      5.34 o 
  -5   4   3      246.26      267.24      6.78 o 
  -4   4   3     3663.22     3786.44     62.74 o 
  -3   4   3      952.20      988.26      9.56 o 
  -2   4   3      814.47      635.46      7.74 o 
  -1   4   3      853.40      821.26     14.53 o 
   0   4   3       42.14       36.82      4.02 o 
   1   4   3     2690.03     2773.85     23.92 o 
   2   4   3      928.08      789.45     10.11 o 
   3   4   3     2436.02     2403.28     19.79 o 
   4   4   3     6954.04     7417.07    138.41 o 
   5   4   3      918.26      909.74     16.03 o 
   6   4   3      274.90      271.85      9.59 o 
   7   4   3      661.83      712.55     16.37 o 
   8   4   3      183.25      181.63      9.36 o 
  -9   5   3      206.91      202.15      8.17 o 
  -8   5   3      242.44      257.35      6.67 o 
  -7   5   3       12.92       12.11      5.73 o 
  -6   5   3     1324.59     1348.60     21.32 o 
  -5   5   3     5077.36     5198.75     76.21 o 
  -4   5   3      660.72      736.59     14.38 o 
  -3   5   3      178.94      130.19      5.34 o 
  -2   5   3     2671.79     2345.66     35.97 o 
  -1   5   3      554.03      515.25      6.91 o 
   0   5   3     6597.19     6681.23    126.51 o 
   1   5   3     2246.98     1935.27     11.95 o 
   2   5   3     1987.79     1900.05     32.95 o 
   3   5   3      748.04      698.56     19.54 o 
   4   5   3      331.36      344.68     11.99 o 
   5   5   3        5.69       14.18      4.61 o 
   6   5   3     1736.52     1723.77     45.85 o 
   7   5   3       54.10       53.17      6.39 o 
   8   5   3      323.73      319.34     16.74 o 
  -9   6   3      146.53      140.46      7.95 o 
  -8   6   3      156.57      162.57      6.12 o 
  -7   6   3      329.35      301.16      6.16 o 
  -6   6   3       36.90       44.45      4.73 o 
  -5   6   3      156.93      135.81      5.65 o 
  -4   6   3      111.43      108.73      5.76 o 
  -3   6   3     3486.45     3486.00     29.26 o 
  -2   6   3     2843.45     2802.63     80.19 o 
  -1   6   3     1712.33     1658.06     30.92 o 
   0   6   3       79.34       72.20      3.94 o 
   1   6   3      474.82      456.12      6.80 o 
   2   6   3      193.95      156.61      4.90 o 
   3   6   3       10.38        8.22      4.08 o 
   4   6   3      544.76      598.53     11.69 o 
   5   6   3        1.67        6.80      4.57 o 
   6   6   3      638.06      695.04      9.24 o 
   7   6   3       18.57       14.78      5.82 o 
   8   6   3        2.69       -3.62      6.63 o 
  -9   7   3       36.58       53.41      9.94 o 
  -8   7   3       45.60       45.25      6.44 o 
  -7   7   3      181.07      191.39      6.44 o 
  -6   7   3       55.36       58.85      4.89 o 
  -5   7   3      550.59      601.89     14.88 o 
  -4   7   3       45.08       34.18      4.66 o 
  -3   7   3     1928.09     1754.02     54.34 o 
  -2   7   3        9.70        3.91      3.97 o 
  -1   7   3     6794.87     6813.64    106.73 o 
   0   7   3        8.07       10.84      4.06 o 
   1   7   3     4952.71     5104.86     72.30 o 
   2   7   3      899.45      964.61     10.65 o 
   3   7   3     1899.56     1789.49     29.01 o 
   4   7   3      117.86      136.29      5.03 o 
   5   7   3     1576.98     1622.99     29.02 o 
   6   7   3      102.66      114.07      5.72 o 
   7   7   3       33.08       32.75      5.41 o 
   8   7   3       85.59       70.53      6.75 o 
  -9   8   3       33.14       22.62      8.90 o 
  -8   8   3       97.22      103.11      7.54 o 
  -7   8   3       14.25       19.48      5.64 o 
  -6   8   3     1838.23     1891.58     38.04 o 
  -5   8   3      175.92      158.69      5.30 o 
  -4   8   3     2034.68     1932.48     29.77 o 
  -3   8   3        0.77        1.21      4.77 o 
  -2   8   3     2603.24     2684.49     55.64 o 
  -1   8   3     2286.92     2291.96     60.17 o 
   0   8   3      979.19      966.44     38.79 o 
   1   8   3      408.23      387.45      8.42 o 
   2   8   3     5762.25     5987.46     88.54 o 
   3   8   3      159.83      170.30      5.21 o 
   4   8   3        8.30       14.19      4.72 o 
   5   8   3      192.45      179.23      6.30 o 
   6   8   3      206.95      205.56      6.44 o 
   7   8   3      214.18      170.62      6.46 o 
   8   8   3       26.37       19.33      9.09 o 
  -8   9   3      102.90      101.11      7.10 o 
  -7   9   3      495.30      468.00     11.41 o 
  -6   9   3       31.29       37.42      5.83 o 
  -5   9   3        6.19       11.40      4.41 o 
  -4   9   3       96.35       95.79      6.63 o 
  -3   9   3     1130.15     1202.71     46.54 o 
  -2   9   3      649.04      678.48     20.96 o 
  -1   9   3      235.87      227.83      7.06 o 
   0   9   3      267.71      270.60     11.80 o 
   1   9   3      234.36      239.68      6.79 o 
   2   9   3      477.31      480.39      8.84 o 
   3   9   3       39.54       60.37      7.89 o 
   4   9   3      173.25      161.65      4.61 o 
   5   9   3     1445.68     1544.70     27.58 o 
   6   9   3      226.58      205.74      8.35 o 
   7   9   3      199.05      195.13      6.70 o 
   8   9   3       83.02       -2.18     15.28 o 
  -8  10   3        5.56       11.44      6.34 o 
  -7  10   3      362.83      343.37      7.50 o 
  -6  10   3     1196.22     1197.61     26.06 o 
  -5  10   3       91.25       96.33      4.98 o 
  -4  10   3     1000.15     1042.29     25.26 o 
  -3  10   3      734.52      724.68     26.93 o 
  -2  10   3     1517.26     1530.37     37.88 o 
  -1  10   3     1339.25     1260.85     15.86 o 
   0  10   3        3.50        2.06      3.83 o 
   1  10   3      476.57      486.57     11.44 o 
   2  10   3     2792.26     2897.21     46.14 o 
   3  10   3      258.71      279.29      5.48 o 
   4  10   3     1555.24     1551.26     31.25 o 
   5  10   3      262.96      275.03      9.80 o 
   6  10   3      599.84      573.80     17.97 o 
   7  10   3        7.62       15.17      7.15 o 
  -8  11   3        3.33        3.54      7.60 o 
  -7  11   3      183.26      185.32      8.88 o 
  -6  11   3        1.16       -6.51      6.51 o 
  -5  11   3     2275.78     2325.67     81.25 o 
  -4  11   3        4.34       11.85      4.85 o 
  -3  11   3     2928.49     2973.96     73.19 o 
  -2  11   3       11.17       18.72      4.76 o 
  -1  11   3      159.81      175.45      4.75 o 
   0  11   3        6.95        8.94      3.82 o 
   1  11   3     1876.36     2053.33     32.10 o 
   2  11   3      181.85      180.03      4.66 o 
   3  11   3     1969.69     2033.28     35.78 o 
   4  11   3        8.55       18.20      5.10 o 
   5  11   3      130.34      110.03      6.68 o 
   6  11   3        0.67       -4.20      6.32 o 
   7  11   3        4.23        7.94      8.78 o 
  -7  12   3        6.91       13.35      6.85 o 
  -6  12   3       92.62       89.36      5.83 o 
  -5  12   3       35.17       30.80      5.79 o 
  -4  12   3       95.72       98.76      8.03 o 
  -3  12   3       65.84       71.30      4.45 o 
  -2  12   3      143.21      142.67      4.68 o 
  -1  12   3      272.17      262.55      8.07 o 
   0  12   3       11.58       11.29      4.10 o 
   1  12   3      516.96      565.79     10.14 o 
   2  12   3       37.27       41.54      4.80 o 
   3  12   3      201.77      201.57     10.70 o 
   4  12   3     1247.99     1319.95     28.12 o 
   5  12   3       12.97       13.22      5.08 o 
   6  12   3       57.58       56.65      6.78 o 
  -7  13   3       46.67       38.80      8.60 o 
  -6  13   3      285.02      287.78     12.37 o 
  -5  13   3      547.83      541.14     18.07 o 
  -4  13   3       66.62       58.11      5.47 o 
  -3  13   3      311.76      324.26      6.46 o 
  -2  13   3     2627.06     2672.26     34.51 o 
  -1  13   3       73.79       75.79      5.00 o 
   0  13   3     1040.00     1097.85     13.09 o 
   1  13   3       81.83       95.56      4.62 o 
   2  13   3       58.30       53.52      5.05 o 
   3  13   3     1840.48     1877.13     47.02 o 
   4  13   3      367.01      354.06      9.46 o 
   5  13   3      161.21      158.42     10.44 o 
   6  13   3      160.83      159.14     13.54 o 
  -6  14   3      232.88      207.84     10.37 o 
  -5  14   3       76.13       65.65      5.39 o 
  -4  14   3     1542.71     1576.09     49.44 o 
  -3  14   3       20.77       30.56      5.47 o 
  -2  14   3       66.83       74.55      4.20 o 
  -1  14   3      459.13      500.62     12.73 o 
   0  14   3      424.29      445.55      8.66 o 
   1  14   3       31.90       31.37      4.06 o 
   2  14   3      715.53      799.01     14.41 o 
   3  14   3      150.92      142.24      6.38 o 
   4  14   3      439.15      438.39     12.65 o 
   5  14   3        1.60        7.07      6.70 o 
  -6  15   3       15.95        5.14     19.73 o 
  -5  15   3        4.41        6.46      5.58 o 
  -4  15   3        1.10        1.52      5.84 o 
  -3  15   3       20.15       15.37      5.03 o 
  -2  15   3       29.53       22.80      5.00 o 
  -1  15   3        4.52       -0.25      5.72 o 
   0  15   3      520.51      526.92     13.66 o 
   1  15   3       69.42       61.68      5.54 o 
   2  15   3      232.99      245.08      4.95 o 
   3  15   3        3.19        4.38      5.40 o 
   4  15   3       11.31       13.17      6.70 o 
   5  15   3      107.38      105.80      8.08 o 
  -5  16   3      116.78      102.71      9.69 o 
  -4  16   3        4.22       -1.97      6.55 o 
  -3  16   3      331.78      323.22     23.53 o 
  -2  16   3        4.54        2.32      5.48 o 
  -1  16   3     1894.24     1982.19     28.77 o 
   0  16   3       34.91       41.65      6.19 o 
   1  16   3      638.76      651.98     14.22 o 
   2  16   3       67.93       68.18      6.09 o 
   3  16   3       56.72       65.89      6.37 o 
   4  16   3        2.35        8.67      7.83 o 
  -4  17   3       65.69       55.38      9.93 o 
  -3  17   3       43.18       42.04      6.16 o 
  -2  17   3       80.00       91.44      5.96 o 
  -1  17   3       11.72        4.30      6.56 o 
   0  17   3      872.58      909.73     19.29 o 
   1  17   3      404.73      445.65      9.40 o 
   2  17   3      133.45      123.40      5.93 o 
   3  17   3        2.53        9.10      7.07 o 
  -2  18   3       12.76        3.27      7.11 o 
  -1  18   3       98.28       90.15      6.60 o 
   0  18   3       19.41       20.80      6.88 o 
   1  18   3      467.77      446.31      9.69 o 
  -8   0   4        8.83        6.72      8.39 o 
  -6   0   4     3810.09     3928.27    159.09 o 
  -4   0   4     2414.43     2416.18     25.80 o 
  -2   0   4       31.22       29.45     16.97 o 
   0   0   4        6.59        0.75      8.61 o 
   2   0   4        4.42        3.70      7.31 o 
   4   0   4     1528.52     1635.34     13.69 o 
   6   0   4      426.75      446.46     10.86 o 
   8   0   4       80.30       77.98     14.94 o 
  -9   1   4     1143.47     1136.04     23.45 o 
  -8   1   4       56.89       52.33      5.86 o 
  -7   1   4       91.66       98.17      5.37 o 
  -6   1   4      750.22      734.10      9.23 o 
  -5   1   4     3696.18     3835.89     78.99 o 
  -4   1   4     4933.03     5044.35     29.51 o 
  -3   1   4     7707.33     7916.75     87.02 o 
  -2   1   4     3416.53     3565.65     42.59 o 
  -1   1   4     8835.46     8963.67    179.22 o 
   0   1   4     4779.05     4710.98     33.30 o 
   1   1   4       38.34       51.15      4.80 o 
   2   1   4      575.70      517.58      8.26 o 
   3   1   4    10284.89    10402.77     64.01 o 
   4   1   4       74.52       80.37      5.83 o 
   5   1   4     1099.89     1097.72      8.45 o 
   6   1   4     1136.11     1131.37     10.77 o 
   7   1   4      150.53      167.69      6.86 o 
   8   1   4        0.50        4.20      7.59 o 
  -9   2   4      458.90      455.54     10.13 o 
  -8   2   4      533.07      533.94      9.68 o 
  -7   2   4       67.43       75.01      5.85 o 
  -6   2   4       69.50       73.28      5.34 o 
  -5   2   4        8.42       15.94      5.42 o 
  -4   2   4     5955.60     5889.11     64.28 o 
  -3   2   4     4713.80     5141.50     56.65 o 
  -1   2   4       57.72       38.00      6.68 o 
   0   2   4     2372.53     2240.03     21.08 o 
   1   2   4     1716.84     1702.12     26.65 o 
   2   2   4     4915.94     4951.09     74.68 o 
   3   2   4      671.86      579.10      6.66 o 
   4   2   4     4517.46     4622.21     75.76 o 
   5   2   4      158.91      182.00      5.96 o 
   6   2   4      778.09      800.14     12.04 o 
   7   2   4        3.69       -1.00      5.76 o 
   8   2   4        0.03       17.04      8.39 o 
  -9   3   4       31.28       28.48      7.27 o 
  -8   3   4       49.93       53.28      6.19 o 
  -7   3   4     1007.00      985.43     16.63 o 
  -6   3   4      611.61      614.03      6.96 o 
  -5   3   4     1944.05     2012.24     31.22 o 
  -4   3   4      541.07      585.39      7.91 o 
  -3   3   4       85.14       67.96      5.56 o 
  -1   3   4      489.35      437.11      7.07 o 
   0   3   4       39.52       61.63      4.94 o 
   1   3   4     2464.13     2647.13     38.09 o 
   2   3   4      107.44       93.53      4.44 o 
   3   3   4      120.36      140.78     10.63 o 
   4   3   4       60.14       55.61      6.41 o 
   5   3   4      703.51      713.64      7.27 o 
   6   3   4     1154.52     1246.23     31.44 o 
   7   3   4      199.66      212.14      8.51 o 
   8   3   4       31.35       20.27      7.62 o 
  -9   4   4       29.58       35.18      7.21 o 
  -8   4   4       97.33      107.24      5.90 o 
  -7   4   4      943.77      979.69     11.05 o 
  -6   4   4       61.66       60.27      5.55 o 
  -5   4   4     4061.14     4067.82     69.06 o 
  -4   4   4     4398.61     4511.45    101.62 o 
  -3   4   4        5.78       18.66      4.67 o 
  -2   4   4     3603.28     3445.34     55.52 o 
  -1   4   4     9320.49     9377.03    117.11 o 
   0   4   4       15.12       12.18      4.79 o 
   1   4   4     3070.44     2792.83     50.38 o 
   2   4   4     6384.21     6576.77    110.26 o 
   3   4   4     3795.41     3939.26     68.80 o 
   4   4   4     1007.13     1017.42     12.94 o 
   5   4   4     1295.33     1297.13     15.44 o 
   6   4   4      348.45      323.13      7.92 o 
   7   4   4      902.59      906.06     14.88 o 
   8   4   4       52.88       39.35      7.19 o 
  -9   5   4      227.97      223.15      8.51 o 
  -8   5   4      547.92      559.84      9.53 o 
  -7   5   4       20.17       13.69      5.67 o 
  -6   5   4      538.17      543.06      6.62 o 
  -5   5   4       80.91       79.47      5.69 o 
  -4   5   4      140.84      162.76      5.46 o 
  -3   5   4     3554.06     3408.53     52.91 o 
  -2   5   4     2951.36     3127.09     29.09 o 
  -1   5   4     2603.07     2477.00     44.54 o 
   0   5   4        9.54       20.99      4.45 o 
   1   5   4      486.83      560.04     11.34 o 
   2   5   4     2793.13     2720.69     63.39 o 
   3   5   4     1028.65     1058.24     13.34 o 
   4   5   4       85.73       94.68      5.75 o 
   5   5   4     2437.92     2510.89     32.31 o 
   6   5   4       54.02       49.70      6.36 o 
   7   5   4      115.47      106.08      6.69 o 
   8   5   4      708.11      695.26     36.12 o 
  -9   6   4      406.00      368.85     16.00 o 
  -8   6   4      157.04      158.22      6.67 o 
  -7   6   4     2057.37     2088.89     32.29 o 
  -6   6   4     1189.84     1184.17     18.32 o 
  -5   6   4      329.04      350.32      8.24 o 
  -4   6   4       72.91       63.73      4.86 o 
  -3   6   4       93.17       82.88      4.74 o 
  -2   6   4      125.89      157.70      4.39 o 
  -1   6   4     5274.13     5219.27     64.95 o 
   0   6   4       80.22       92.30      4.56 o 
   1   6   4     3795.71     3733.37     77.20 o 
   2   6   4        0.66        1.71      3.73 o 
   3   6   4       32.86       32.60      4.81 o 
   4   6   4        1.11        3.73      5.47 o 
   5   6   4      136.92      148.40      6.26 o 
   6   6   4      374.01      357.22      9.32 o 
   7   6   4      395.31      375.04     11.89 o 
   8   6   4       21.27       24.28      5.83 o 
  -9   7   4       69.69       59.07      9.03 o 
  -8   7   4      787.35      792.80     11.54 o 
  -7   7   4        1.66        4.21      5.74 o 
  -6   7   4     3069.33     3101.61     34.92 o 
  -5   7   4        8.64       10.62      4.65 o 
  -4   7   4     1262.47     1176.30     21.73 o 
  -3   7   4     1588.66     1601.49     40.84 o 
  -2   7   4        2.90        9.92      4.00 o 
  -1   7   4        4.28        3.79      4.12 o 
   0   7   4    16033.81    16889.62    313.00 o 
   1   7   4      383.92      360.74      5.56 o 
   2   7   4     3918.24     3955.30     50.19 o 
   3   7   4      435.64      463.83      8.91 o 
   4   7   4        8.62       10.85      5.02 o 
   5   7   4       41.71       52.27      5.28 o 
   6   7   4      472.74      469.69     12.73 o 
   7   7   4        1.99        7.10      5.59 o 
   8   7   4      464.71      450.12     11.44 o 
  -9   8   4      407.77      332.06     19.53 o 
  -8   8   4      103.02       96.45      7.15 o 
  -7   8   4     1188.14     1214.33     13.36 o 
  -6   8   4       19.46       17.67      5.79 o 
  -5   8   4      142.94      137.48      6.15 o 
  -4   8   4      374.38      350.50      7.53 o 
  -3   8   4      108.30      124.20      4.52 o 
  -2   8   4     1596.52     1536.81     23.27 o 
  -1   8   4       54.45       64.45      3.88 o 
   0   8   4     1441.69     1503.17     19.62 o 
   1   8   4     6203.10     6780.09     84.22 o 
   2   8   4       10.40        6.48      4.37 o 
   3   8   4      118.74      114.48      6.30 o 
   4   8   4      217.94      223.47      8.42 o 
   5   8   4      214.31      232.22      4.98 o 
   6   8   4       12.57       16.75      6.41 o 
   7   8   4      548.88      559.91     14.34 o 
  -8   9   4     1467.81     1389.38     32.78 o 
  -7   9   4       48.55       38.10      5.02 o 
  -6   9   4     1249.73     1300.43     32.52 o 
  -5   9   4        7.39        3.41      5.04 o 
  -4   9   4       40.70       39.80      4.53 o 
  -3   9   4     1185.74     1160.69     30.18 o 
  -2   9   4      833.81      779.08     14.66 o 
  -1   9   4       29.98       26.64      4.23 o 
   0   9   4     5501.97     5984.20    158.96 o 
   1   9   4      521.58      544.30      6.23 o 
   2   9   4       38.69       43.45      4.45 o 
   3   9   4      294.60      293.51      9.67 o 
   4   9   4        3.42        9.55      4.50 o 
   5   9   4      139.60      149.80      5.38 o 
   6   9   4      453.82      471.11     14.37 o 
   7   9   4       66.87       53.35      7.27 o 
  -8  10   4       30.49       35.72      8.29 o 
  -7  10   4      837.66      801.41     14.38 o 
  -6  10   4        7.67       12.38      5.65 o 
  -5  10   4     1622.94     1693.06     63.86 o 
  -4  10   4        0.35        1.51      5.07 o 
  -3  10   4        0.11        2.03      4.41 o 
  -2  10   4      296.72      278.19      6.07 o 
  -1  10   4     2222.63     2283.14     50.93 o 
   0  10   4       63.44       68.97      4.69 o 
   1  10   4     3250.87     3375.69     60.63 o 
   2  10   4        0.98        2.87      5.66 o 
   3  10   4      911.49      902.71     17.20 o 
   4  10   4      254.39      290.73      8.42 o 
   5  10   4      146.64      139.67      5.46 o 
   6  10   4      592.76      634.95     17.26 o 
   7  10   4      514.78      495.18     14.40 o 
  -8  11   4      203.50      177.09     10.46 o 
  -7  11   4      114.46      114.88      7.83 o 
  -6  11   4      196.02      187.83      7.68 o 
  -5  11   4      104.23      109.34      7.41 o 
  -4  11   4       50.63       50.75      4.20 o 
  -3  11   4      844.50      821.27     17.05 o 
  -2  11   4      314.40      324.37      6.05 o 
  -1  11   4       54.00       58.75      4.57 o 
   0  11   4      353.11      366.48     10.45 o 
   1  11   4      809.35      832.91     18.70 o 
   2  11   4     2028.72     2139.78     50.35 o 
   3  11   4      212.52      230.88      7.38 o 
   4  11   4      174.35      184.21      8.05 o 
   5  11   4        8.63        7.60      5.96 o 
   6  11   4       69.79       81.76      6.72 o 
   7  11   4        4.64       -6.55     11.56 o 
  -7  12   4      144.88      145.84      8.01 o 
  -6  12   4       50.50       64.04      7.49 o 
  -5  12   4      371.22      386.73     14.15 o 
  -4  12   4      535.84      508.79     18.01 o 
  -3  12   4      113.56      106.96      4.59 o 
  -2  12   4     1713.59     1694.01     29.05 o 
  -1  12   4     3671.15     3738.18     39.19 o 
   0  12   4       22.25       29.53      4.07 o 
   1  12   4        8.26        6.05      3.66 o 
   2  12   4      860.83      886.51      7.99 o 
   3  12   4      171.27      177.55      9.59 o 
   4  12   4      439.61      444.04      9.78 o 
   5  12   4      397.19      408.08     13.36 o 
   6  12   4        1.17        2.51      6.56 o 
  -7  13   4        0.01        3.44      7.61 o 
  -6  13   4      307.74      299.83      9.86 o 
  -5  13   4      204.77      207.87      8.19 o 
  -4  13   4      462.49      459.08     12.86 o 
  -3  13   4      338.74      308.10      9.85 o 
  -2  13   4      666.68      679.95      8.56 o 
  -1  13   4      858.44      876.23     25.63 o 
   0  13   4      236.96      254.38      9.45 o 
   1  13   4      136.03      131.41      5.12 o 
   2  13   4      926.34      921.59     21.67 o 
   3  13   4      262.71      265.03      5.90 o 
   4  13   4        3.02       10.06      5.45 o 
   5  13   4      883.50      919.62     14.58 o 
   6  13   4       76.04       77.31      7.84 o 
  -6  14   4      341.26      327.63     12.17 o 
  -5  14   4      192.35      191.18      8.51 o 
  -4  14   4      790.87      772.31     26.98 o 
  -3  14   4        7.50        3.77      5.37 o 
  -2  14   4      408.63      415.29     12.48 o 
  -1  14   4        1.15        5.15      4.18 o 
   0  14   4        5.80        8.60      4.44 o 
   1  14   4       83.20       99.20      4.95 o 
   2  14   4      272.44      285.38      7.01 o 
   3  14   4      931.66      939.26      8.59 o 
   4  14   4      526.08      548.62     17.31 o 
   5  14   4       17.38       24.41      6.71 o 
  -5  15   4      596.36      522.28     25.24 o 
  -4  15   4       15.50       11.62      5.79 o 
  -3  15   4      763.05      737.48     46.53 o 
  -2  15   4      343.18      336.47      8.08 o 
  -1  15   4      353.92      357.54      8.32 o 
   0  15   4       17.26       13.69      4.41 o 
   1  15   4       85.93       99.39      4.93 o 
   2  15   4       16.45       13.23      5.39 o 
   3  15   4      665.90      690.41     17.33 o 
   4  15   4       55.67       42.75      6.42 o 
  -5  16   4       56.32       41.61     11.00 o 
  -4  16   4      266.32      224.35     27.10 o 
  -3  16   4       58.61       43.36      6.54 o 
  -2  16   4      538.01      541.06     17.56 o 
  -1  16   4      241.72      211.32      8.26 o 
   0  16   4      529.83      545.36     17.59 o 
   1  16   4      165.37      155.78      6.16 o 
   2  16   4      110.19      108.16      6.01 o 
   3  16   4        0.82       -1.71      6.29 o 
   4  16   4      487.03      429.27     12.18 o 
  -3  17   4      780.61      707.16     67.98 o 
  -2  17   4      217.18      211.15      9.95 o 
  -1  17   4      159.61      166.74      7.88 o 
   0  17   4        3.45        4.64      5.84 o 
   1  17   4       72.56       62.73      5.61 o 
   2  17   4       19.90       22.10      6.32 o 
  -2  18   4      185.46      138.43     16.25 o 
  -1  18   4        7.64       11.85      7.07 o 
   0  18   4        0.40       -7.16      7.16 o 
   1  18   4        4.74        2.05      9.39 o 
  -9   0   5        6.59       26.04     17.08 o 
  -7   0   5      534.78      529.70     14.87 o 
  -5   0   5    10188.02    11221.99     49.45 o 
  -1   0   5     2926.74     2910.11     25.70 o 
   1   0   5    12399.39    12562.68    195.85 o 
   3   0   5     6844.37     7233.28     24.08 o 
   5   0   5      670.07      651.91      8.76 o 
   7   0   5      634.10      669.51     10.56 o 
  -9   1   5       55.19       61.14     10.76 o 
  -8   1   5       97.19      100.63      6.72 o 
  -7   1   5      416.36      394.39      7.74 o 
  -6   1   5     2751.57     2762.15     83.07 o 
  -5   1   5      310.18      352.62     10.97 o 
  -4   1   5     1113.36     1102.94     28.75 o 
  -3   1   5       40.81       33.96      8.50 o 
  -2   1   5      180.62      192.19      6.47 o 
  -1   1   5      522.53      531.41      8.66 o 
   0   1   5       84.74       74.52      5.77 o 
   1   1   5       27.13       30.75      4.44 o 
   2   1   5     1908.45     1799.93     26.11 o 
   3   1   5     2496.19     2448.99     31.26 o 
   4   1   5     4801.20     5040.35     64.63 o 
   5   1   5        7.43        8.70      4.29 o 
   6   1   5       10.10       13.07      5.41 o 
   7   1   5      254.83      250.47      5.63 o 
   8   1   5      238.62      219.62     10.41 o 
  -9   2   5      106.10       99.17      8.60 o 
  -8   2   5        0.74        2.59      6.64 o 
  -7   2   5      366.25      373.24     10.24 o 
  -6   2   5     2236.91     2241.12     54.62 o 
  -5   2   5     1931.74     1926.44     48.48 o 
  -4   2   5     1428.76     1541.18     32.38 o 
  -3   2   5      900.29      842.20     16.09 o 
  -2   2   5     3102.47     2993.60     52.75 o 
  -1   2   5       17.22       23.51      5.70 o 
   0   2   5      178.65      165.09      5.98 o 
   1   2   5      950.82      913.48      8.40 o 
   2   2   5      882.13      792.33      7.55 o 
   3   2   5     3039.22     3098.13     31.91 o 
   4   2   5     2203.57     2252.45     29.58 o 
   5   2   5     1300.95     1304.99     13.95 o 
   6   2   5        8.73       14.62      5.79 o 
   7   2   5       14.58       22.94      5.29 o 
   8   2   5        0.09        7.41      7.63 o 
  -9   3   5      296.08      305.23     10.17 o 
  -8   3   5       33.68       40.72      6.47 o 
  -7   3   5       27.90       27.89      5.80 o 
  -6   3   5     1223.29     1266.56     22.87 o 
  -5   3   5        5.24        9.79      6.25 o 
  -4   3   5     9160.88    10219.75     63.09 o 
  -3   3   5      619.70      545.25     10.65 o 
  -2   3   5     1411.45     1376.07     15.05 o 
  -1   3   5      934.04      841.52     14.75 o 
   0   3   5     8528.67     8334.48    119.50 o 
   1   3   5      117.87      101.41      5.12 o 
   2   3   5     5185.55     4964.53     62.87 o 
   3   3   5      156.31      146.16      5.59 o 
   4   3   5        6.74       30.76     18.02 o 
   5   3   5      424.27      413.05      5.73 o 
   6   3   5      609.25      653.06      9.27 o 
   7   3   5       13.89        8.10      6.98 o 
   8   3   5      403.69      396.39     18.03 o 
  -9   4   5       98.38      113.03     10.19 o 
  -8   4   5        7.65       13.79      6.24 o 
  -7   4   5      967.40      994.70     12.14 o 
  -6   4   5        0.56        5.28      6.08 o 
  -5   4   5       19.94       14.30      5.71 o 
  -4   4   5        2.30        2.57      5.71 o 
  -3   4   5      331.59      359.63     11.08 o 
  -2   4   5       12.58       11.97      4.20 o 
  -1   4   5      909.83      866.22      9.83 o 
   0   4   5       62.34       52.58      5.60 o 
   1   4   5      290.88      270.39      6.42 o 
   2   4   5     4711.07     4791.02    104.47 o 
   3   4   5       60.06       56.44      5.78 o 
   4   4   5       27.01       35.61      6.15 o 
   5   4   5      634.23      649.24     13.92 o 
   6   4   5      878.31      913.11     14.42 o 
   7   4   5      140.05      116.72      6.20 o 
   8   4   5      426.84      411.63     16.56 o 
  -9   5   5      153.39      152.68     16.65 o 
  -8   5   5      401.79      379.23      7.37 o 
  -7   5   5     1129.69     1176.90     21.96 o 
  -6   5   5        2.88        6.29      5.11 o 
  -5   5   5       41.53       46.26      4.78 o 
  -4   5   5      100.32       86.45      5.95 o 
  -3   5   5     1568.83     1491.20     24.64 o 
  -2   5   5     1104.77     1054.48     13.77 o 
  -1   5   5     7758.12     7791.79    127.94 o 
   0   5   5        3.29        5.72      4.46 o 
   1   5   5     1348.35     1387.35     33.36 o 
   2   5   5      808.85      926.09     13.51 o 
   3   5   5     2669.24     2724.56     61.74 o 
   4   5   5      639.14      618.79     13.99 o 
   5   5   5     1275.23     1351.43     31.35 o 
   6   5   5      126.85      138.67      6.07 o 
   7   5   5      196.13      203.92      8.08 o 
   8   5   5      137.75      105.91      9.45 o 
  -9   6   5       12.82       13.84      6.79 o 
  -8   6   5      685.59      663.11      8.02 o 
  -7   6   5      135.08      146.15      5.97 o 
  -6   6   5      272.45      279.24      6.10 o 
  -5   6   5      714.44      756.69     16.18 o 
  -4   6   5      964.56      918.68     22.43 o 
  -3   6   5      921.45      914.69     14.87 o 
  -2   6   5     5361.06     5298.19     70.06 o 
  -1   6   5     1614.70     1576.60     38.32 o 
   0   6   5      567.25      529.06      6.69 o 
   1   6   5     2251.25     2192.11     26.82 o 
   2   6   5      163.00      147.96      6.06 o 
   3   6   5      727.64      771.85     19.01 o 
   4   6   5      508.36      526.17      9.86 o 
   5   6   5      455.26      451.82     16.38 o 
   6   6   5      946.79      960.98     27.53 o 
   7   6   5      503.20      547.39     15.92 o 
   8   6   5       10.58       30.91      7.73 o 
  -9   7   5      457.29      405.25     49.16 o 
  -8   7   5      426.63      438.82      8.54 o 
  -7   7   5       85.30       83.38      6.78 o 
  -6   7   5      251.89      237.52      6.33 o 
  -5   7   5      295.70      316.47     10.50 o 
  -4   7   5      604.41      586.29      8.33 o 
  -3   7   5      561.77      541.96     12.24 o 
  -2   7   5        4.11        0.89      4.16 o 
  -1   7   5     1959.16     1946.87     62.02 o 
   0   7   5      709.79      688.70     12.21 o 
   1   7   5     2025.74     2046.71     13.34 o 
   2   7   5       97.77       93.32      5.38 o 
   3   7   5       74.64       71.73      4.80 o 
   4   7   5       20.59       25.28      5.07 o 
   5   7   5      317.66      359.98      5.28 o 
   6   7   5        0.03        6.81      5.08 o 
   7   7   5     1550.36     1540.46     40.29 o 
  -9   8   5       19.33        6.48     19.90 o 
  -8   8   5     1255.65     1286.87     11.43 o 
  -7   8   5       89.59       97.97      6.33 o 
  -6   8   5      101.46       94.55      5.57 o 
  -5   8   5      236.13      241.06      6.20 o 
  -4   8   5      824.97      898.60     23.43 o 
  -3   8   5        4.87       10.51      3.94 o 
  -2   8   5     4067.21     3997.69    106.75 o 
  -1   8   5      144.42      144.62      4.36 o 
   0   8   5     7825.54     8421.68    158.45 o 
   1   8   5      180.96      183.90      4.96 o 
   2   8   5      913.29      924.06     16.38 o 
   3   8   5      520.07      547.86      6.42 o 
   4   8   5     1229.82     1263.43     21.95 o 
   5   8   5      106.82      107.05      5.19 o 
   6   8   5      963.52      975.41     28.81 o 
   7   8   5       72.09       70.76      8.72 o 
  -8   9   5      108.94       98.78      7.58 o 
  -7   9   5        1.17        4.43      5.88 o 
  -6   9   5       90.54       91.36      6.11 o 
  -5   9   5     1119.48     1114.90     19.28 o 
  -4   9   5      306.63      304.33      9.04 o 
  -3   9   5     1742.67     1691.80     48.53 o 
  -2   9   5       29.63       32.37      4.48 o 
  -1   9   5     2035.90     2144.50     32.90 o 
   0   9   5      411.81      425.77     13.98 o 
   1   9   5        9.41       12.19      4.81 o 
   2   9   5      212.10      195.23      5.62 o 
   3   9   5      535.77      520.62      6.21 o 
   4   9   5       28.07       21.69      5.60 o 
   5   9   5      887.65      868.85     12.22 o 
   6   9   5      189.20      196.48      8.11 o 
   7   9   5      151.37      143.59     10.95 o 
  -8  10   5      276.60      261.73      8.17 o 
  -7  10   5       38.78       42.02      6.93 o 
  -6  10   5      154.77      152.23      6.83 o 
  -5  10   5        2.71        6.64      5.71 o 
  -4  10   5      421.74      441.30      8.30 o 
  -3  10   5     1754.39     1741.48     44.39 o 
  -2  10   5      135.64      125.50      4.75 o 
  -1  10   5       65.49       64.76      3.73 o 
   0  10   5     2265.18     2370.19     75.78 o 
   1  10   5      353.48      368.73      7.52 o 
   2  10   5       17.87       15.64      4.21 o 
   3  10   5      258.06      302.94      6.65 o 
   4  10   5      306.27      334.20      6.22 o 
   5  10   5       21.98       17.01      5.52 o 
   6  10   5      343.78      327.94      9.90 o 
   7  10   5       22.98       34.69      7.60 o 
  -8  11   5       80.80       65.46     15.63 o 
  -7  11   5      527.68      503.94     15.66 o 
  -6  11   5      143.70      159.47      6.56 o 
  -5  11   5        6.45        3.30      5.21 o 
  -4  11   5       55.56       51.71      5.02 o 
  -3  11   5      517.28      551.16     10.82 o 
  -2  11   5       29.80       32.48      4.79 o 
  -1  11   5     3399.44     3410.75     56.46 o 
   0  11   5     1535.10     1660.41     44.16 o 
   1  11   5      254.32      276.15      5.42 o 
   2  11   5       46.84       52.77      5.06 o 
   3  11   5      602.27      632.81     23.77 o 
   4  11   5        7.99        6.79      5.53 o 
   5  11   5      879.50      879.22     18.06 o 
   6  11   5       33.30       21.48      6.14 o 
  -7  12   5      159.97      165.54      7.75 o 
  -6  12   5      100.11       97.11      6.05 o 
  -5  12   5      230.96      209.58      5.78 o 
  -4  12   5      445.98      444.67     11.84 o 
  -3  12   5       26.99       28.11      4.84 o 
  -2  12   5     1379.29     1430.50     10.89 o 
  -1  12   5       24.69       26.10      5.00 o 
   0  12   5       20.46       18.25      4.26 o 
   1  12   5       43.57       52.16      4.76 o 
   2  12   5      286.43      275.52     15.22 o 
   3  12   5      211.37      228.60      6.01 o 
   4  12   5      455.69      455.55     14.02 o 
   5  12   5       46.74       52.61      6.20 o 
   6  12   5       31.53       41.94      7.35 o 
  -7  13   5       31.61       15.18      7.30 o 
  -6  13   5      266.72      251.59      6.72 o 
  -5  13   5       70.91       75.05      6.50 o 
  -4  13   5      627.65      592.14     13.93 o 
  -3  13   5      430.62      427.09     13.84 o 
  -2  13   5      456.93      450.38     10.76 o 
  -1  13   5       70.25       68.49      4.47 o 
   0  13   5      111.45      117.40      4.27 o 
   1  13   5       67.21       52.72      5.97 o 
   2  13   5     1579.51     1660.89     28.10 o 
   3  13   5      111.04      116.96      6.14 o 
   4  13   5      527.41      533.58     14.93 o 
   5  13   5       48.86       38.69      6.80 o 
  -6  14   5      111.37      102.55      6.14 o 
  -5  14   5      672.75      650.95     25.14 o 
  -4  14   5        7.94        6.82      4.89 o 
  -3  14   5        1.30        4.47      4.83 o 
  -2  14   5      711.58      702.34     17.44 o 
  -1  14   5       98.75      109.28      5.28 o 
   0  14   5      311.02      332.32      5.09 o 
   1  14   5      699.75      744.87     17.97 o 
   2  14   5       12.61        3.35      5.22 o 
   3  14   5      670.14      665.72     19.76 o 
   4  14   5      242.27      243.16      8.32 o 
   5  14   5        0.07        0.99     10.81 o 
  -5  15   5       65.91       58.28      5.96 o 
  -4  15   5       85.67       82.59      8.11 o 
  -3  15   5      465.34      462.42     41.13 o 
  -2  15   5      134.86      135.67     11.46 o 
  -1  15   5       10.33       12.01      5.21 o 
   0  15   5      160.32      167.47      5.35 o 
   1  15   5        3.14        4.92      4.53 o 
   2  15   5      665.53      686.81     40.50 o 
   3  15   5       59.91       57.94      6.87 o 
   4  15   5      105.43       92.03      8.20 o 
  -4  16   5      164.29      151.66     17.40 o 
  -3  16   5      411.79      386.42     35.78 o 
  -2  16   5        0.69        1.96      5.86 o 
  -1  16   5       46.73       47.96      5.86 o 
   0  16   5       14.32       11.64      5.49 o 
   1  16   5      659.98      684.86     13.79 o 
   2  16   5        4.54       11.40      6.03 o 
   3  16   5      666.16      649.32     17.25 o 
  -3  17   5        3.00       13.09      7.70 o 
  -2  17   5       38.83       31.04      5.81 o 
  -1  17   5      187.84      192.45      8.47 o 
   0  17   5      418.32      393.86     13.66 o 
   1  17   5        2.86        3.45      5.99 o 
   2  17   5      348.82      306.35      8.40 o 
  -8   0   6     1689.38     1722.50     21.75 o 
  -6   0   6      457.21      463.29     15.82 o 
  -4   0   6     6742.26     7477.70     43.74 o 
  -2   0   6     8986.30     9202.50    169.79 o 
   0   0   6     5746.05     5639.90    195.61 o 
   2   0   6      447.05      520.19     26.56 o 
   4   0   6     1197.24     1260.76     11.52 o 
   6   0   6     1271.16     1363.47     16.84 o 
   8   0   6      352.61      338.97     22.80 o 
  -9   1   6      640.36      618.27     34.12 o 
  -8   1   6       50.27       47.11      9.94 o 
  -7   1   6      230.16      250.42     10.68 o 
  -6   1   6      382.97      378.24     13.61 o 
  -5   1   6        1.01        3.87      9.26 o 
  -4   1   6       64.22       65.59     10.71 o 
  -3   1   6     1046.42      958.20     13.92 o 
  -2   1   6      418.51      401.25      6.71 o 
  -1   1   6     7508.44     7463.73     33.00 o 
   0   1   6       95.61      103.14      5.70 o 
   1   1   6     3027.71     2829.80     34.55 o 
   2   1   6      466.40      528.86      8.81 o 
   3   1   6      640.95      677.46      7.91 o 
   4   1   6      505.01      525.40      9.68 o 
   5   1   6      456.68      488.78     12.40 o 
   6   1   6       18.00       18.61      5.77 o 
   7   1   6     1270.19     1273.60      9.01 o 
   8   1   6        8.67        7.56      8.28 o 
  -9   2   6       25.53       32.42      9.76 o 
  -8   2   6      459.10      469.03     11.24 o 
  -7   2   6      166.72      191.16     10.87 o 
  -6   2   6      208.91      219.56      9.82 o 
  -5   2   6     3858.17     4180.94     32.43 o 
  -4   2   6      465.07      481.96     14.45 o 
  -3   2   6       84.36      102.10      5.35 o 
  -2   2   6     2441.48     2383.78     29.23 o 
  -1   2   6      481.29      471.39      7.18 o 
   0   2   6     3258.99     3111.35     29.75 o 
   1   2   6      844.90      761.91      7.47 o 
   2   2   6       97.55       71.02      5.85 o 
   3   2   6       80.08       89.80      5.25 o 
   4   2   6      114.06      103.38      5.63 o 
   5   2   6       64.44       54.22      4.92 o 
   6   2   6      618.40      622.10     12.54 o 
   7   2   6       20.96       29.32      7.01 o 
   8   2   6      347.30      328.94      9.07 o 
  -9   3   6     1420.03     1460.04     61.22 o 
  -8   3   6       10.50       10.37      9.43 o 
  -7   3   6     1687.22     1765.35     32.70 o 
  -6   3   6      247.05      244.10      7.80 o 
  -5   3   6      499.98      528.66     15.19 o 
  -4   3   6     3223.61     3269.67     47.30 o 
  -3   3   6     5346.65     5296.07     93.38 o 
  -2   3   6       51.79       32.44      4.52 o 
  -1   3   6     6070.39     5896.33     59.88 o 
   0   3   6      520.54      467.49      7.48 o 
   1   3   6      120.25       77.05      4.46 o 
   2   3   6      840.72      790.84     13.20 o 
   3   3   6      289.28      284.48      6.33 o 
   4   3   6     1280.65     1333.77     25.45 o 
   5   3   6      786.44      825.91      8.00 o 
   6   3   6      255.57      259.95     12.26 o 
   7   3   6      222.63      216.98      9.40 o 
   8   3   6       47.85       34.73      9.34 o 
  -9   4   6       68.56       60.73     10.36 o 
  -8   4   6      909.52      913.68     21.65 o 
  -7   4   6       16.22       14.39      6.83 o 
  -6   4   6       72.20       69.63      7.19 o 
  -5   4   6       44.18       56.87      6.17 o 
  -4   4   6      141.35      135.26      6.50 o 
  -3   4   6     1117.91     1042.15     33.62 o 
  -2   4   6     2050.38     1815.62     34.86 o 
  -1   4   6      241.94      235.34      7.03 o 
   0   4   6     3448.42     3157.56     46.67 o 
   1   4   6      151.07      122.34      4.68 o 
   2   4   6      682.04      702.95     22.24 o 
   3   4   6      920.85      948.47     14.24 o 
   4   4   6      927.48      987.93     18.85 o 
   5   4   6      228.46      227.50      6.05 o 
   6   4   6      523.53      521.69      9.52 o 
   7   4   6       42.65       46.49      7.61 o 
   8   4   6       79.72       89.91     10.32 o 
  -9   5   6      124.23      105.23     21.01 o 
  -8   5   6      310.61      299.22      8.43 o 
  -7   5   6      145.61      140.02      8.10 o 
  -6   5   6     2523.38     2570.74     16.77 o 
  -5   5   6       25.20       18.81      5.69 o 
  -4   5   6     3215.88     3447.85     50.96 o 
  -3   5   6       81.20       81.30      4.10 o 
  -2   5   6     1064.87     1144.24     16.21 o 
  -1   5   6       15.86        9.43      4.06 o 
   0   5   6      928.37      840.98     21.53 o 
   1   5   6     1179.98     1178.10     36.24 o 
   2   5   6     2245.25     2437.57     60.62 o 
   3   5   6      142.32      143.85      9.02 o 
   4   5   6      157.60      172.02      6.21 o 
   5   5   6      173.13      156.39      7.84 o 
   6   5   6       56.87       56.69      9.31 o 
   7   5   6        1.52       -4.18      7.60 o 
  -9   6   6       29.28       20.54      7.94 o 
  -8   6   6     1075.14     1065.30     32.90 o 
  -7   6   6      776.72      747.29     12.05 o 
  -6   6   6       17.16       11.39      5.48 o 
  -5   6   6     1535.59     1554.37     12.63 o 
  -4   6   6      480.95      457.90      6.79 o 
  -3   6   6     6290.83     6346.60    128.66 o 
  -2   6   6      740.64      741.03      5.76 o 
  -1   6   6     1161.55     1317.86     19.25 o 
   0   6   6      332.77      312.83      5.45 o 
   1   6   6     4596.52     4827.56    117.78 o 
   2   6   6       89.91      101.04      5.85 o 
   3   6   6     2966.82     3097.41     63.87 o 
   4   6   6      498.68      518.63     14.74 o 
   5   6   6      627.79      678.85     20.13 o 
   6   6   6        8.45       19.06      5.68 o 
   7   6   6      348.58      369.20     12.07 o 
  -9   7   6        0.22        1.93     10.18 o 
  -8   7   6       24.76       32.02      8.58 o 
  -7   7   6      175.12      178.51      6.97 o 
  -6   7   6      685.79      718.90     13.47 o 
  -5   7   6      250.53      256.24      6.91 o 
  -4   7   6      965.31      935.97     17.99 o 
  -3   7   6       17.94       19.06      3.83 o 
  -2   7   6      511.46      527.99     10.98 o 
  -1   7   6      669.01      630.35     17.94 o 
   0   7   6     1156.50     1201.92     19.17 o 
   1   7   6     1821.04     1848.35     26.47 o 
   2   7   6     1072.49     1112.35     13.09 o 
   3   7   6       71.00       87.19      5.73 o 
   4   7   6      837.52      829.29     25.41 o 
   5   7   6      473.89      520.74     17.35 o 
   6   7   6      221.99      197.95      8.22 o 
   7   7   6      102.20       99.95      6.43 o 
  -8   8   6       66.10       58.30      8.51 o 
  -7   8   6     1269.82     1330.98     13.26 o 
  -6   8   6        4.65        6.12      6.19 o 
  -5   8   6     2797.80     2866.87     66.60 o 
  -4   8   6        6.33        5.97      4.51 o 
  -3   8   6      202.40      226.16      4.16 o 
  -2   8   6      499.72      475.40      5.82 o 
  -1   8   6      901.48      957.47     26.48 o 
   0   8   6        8.24        6.60      4.40 o 
   1   8   6     1347.36     1349.29     23.78 o 
   2   8   6        0.07        4.53      4.81 o 
   3   8   6      592.97      596.85      9.32 o 
   4   8   6      283.58      296.05      6.11 o 
   5   8   6      223.20      239.78      5.94 o 
   6   8   6       61.85       78.07      6.08 o 
   7   8   6       26.58       23.80      7.78 o 
  -8   9   6       42.47       28.24      7.68 o 
  -7   9   6        9.98       15.40      6.29 o 
  -6   9   6     1191.82     1184.81     24.00 o 
  -5   9   6      119.71      113.86      4.44 o 
  -4   9   6     1855.71     1804.99     26.24 o 
  -3   9   6      228.96      228.74      5.05 o 
  -2   9   6     2145.71     2046.01     21.06 o 
  -1   9   6       52.50       51.99      3.69 o 
   0   9   6     2135.12     2172.55     47.63 o 
   1   9   6      216.70      239.68      7.15 o 
   2   9   6     3688.06     3730.17     39.26 o 
   3   9   6        5.65       -0.33      4.20 o 
   4   9   6     1943.12     2003.35     34.66 o 
   5   9   6       95.14      123.97      6.05 o 
   6   9   6       36.67       29.28      7.76 o 
   7   9   6        0.38        5.52     14.62 o 
  -8  10   6      180.05      144.42     16.12 o 
  -7  10   6       22.21       22.80      8.29 o 
  -6  10   6       72.08       75.45      5.08 o 
  -5  10   6     1238.31     1194.62     22.07 o 
  -4  10   6      177.89      187.20      5.61 o 
  -3  10   6       74.29       71.39      4.35 o 
  -2  10   6       62.39       71.20      4.67 o 
  -1  10   6      432.84      448.74      5.55 o 
   0  10   6      982.67      937.21     23.69 o 
   1  10   6      511.77      543.43      8.60 o 
   2  10   6       39.85       37.21      4.39 o 
   3  10   6     1378.53     1414.55     20.28 o 
   4  10   6       10.89       12.45      5.91 o 
   5  10   6      117.43      111.35      6.46 o 
   6  10   6       55.28       57.23      6.66 o 
  -7  11   6      371.91      378.13      8.44 o 
  -6  11   6      757.44      703.15     16.10 o 
  -5  11   6       37.07       43.52      4.88 o 
  -4  11   6      683.10      696.06     18.83 o 
  -3  11   6      721.55      701.66     13.67 o 
  -2  11   6      113.51      113.22      4.27 o 
  -1  11   6      964.26      964.43     11.72 o 
   0  11   6        1.24        2.04      4.35 o 
   1  11   6      183.35      172.46      5.12 o 
   2  11   6      279.60      294.83      6.86 o 
   3  11   6       67.94       79.87      5.75 o 
   4  11   6       84.81       74.69      5.93 o 
   5  11   6      462.08      495.37     17.17 o 
   6  11   6       66.18       53.56      6.78 o 
  -7  12   6        3.54        8.01      6.94 o 
  -6  12   6      134.86      131.94      6.28 o 
  -5  12   6     1210.19     1189.24     14.94 o 
  -4  12   6       40.07       33.62      5.66 o 
  -3  12   6     1467.43     1466.90     29.31 o 
  -2  12   6      444.22      429.41      8.89 o 
  -1  12   6        3.25        8.68      4.52 o 
   0  12   6      939.82      995.30     19.19 o 
   1  12   6      645.09      725.94     21.49 o 
   2  12   6       46.49       45.55      5.18 o 
   3  12   6     1374.55     1366.55     26.64 o 
   4  12   6      340.35      376.58     12.47 o 
   5  12   6      265.67      239.54     10.51 o 
  -6  13   6       32.75       37.14      5.51 o 
  -5  13   6      211.49      211.47      7.35 o 
  -4  13   6      791.15      764.20     15.41 o 
  -3  13   6      624.58      623.20     18.23 o 
  -2  13   6        2.52       -0.41      4.35 o 
  -1  13   6       24.33       21.89      4.32 o 
   0  13   6       41.76       38.27      4.32 o 
   1  13   6        3.51        7.30      5.55 o 
   2  13   6      279.91      314.88      7.80 o 
   3  13   6       14.66       18.61      5.59 o 
   4  13   6      157.98      142.63      9.06 o 
   5  13   6       61.39       46.10     10.81 o 
  -6  14   6      138.95      117.81      7.06 o 
  -5  14   6       61.48       63.67      6.27 o 
  -4  14   6      176.91      168.03      6.23 o 
  -3  14   6       53.62       48.56      5.13 o 
  -2  14   6      638.33      625.02     32.75 o 
  -1  14   6      215.52      223.50      5.85 o 
   0  14   6     2235.18     2179.47     32.62 o 
   1  14   6      131.42      130.52      5.19 o 
   2  14   6        2.10        0.19      5.57 o 
   3  14   6        2.03       -3.97      6.72 o 
   4  14   6      267.43      251.28     10.41 o 
  -5  15   6       17.93       10.16      6.53 o 
  -4  15   6      335.19      328.49     14.04 o 
  -3  15   6      400.64      382.99     31.83 o 
  -2  15   6      419.73      404.17     32.35 o 
  -1  15   6     1205.40     1223.92     16.53 o 
   0  15   6      161.86      160.97      5.37 o 
   1  15   6      627.62      636.07     19.34 o 
   2  15   6      159.93      157.36      7.00 o 
   3  15   6      123.76      122.86      6.65 o 
  -4  16   6      202.49      210.38      9.58 o 
  -3  16   6       91.35       92.57     10.54 o 
  -2  16   6      407.80      376.55     31.33 o 
  -1  16   6        5.28        5.66      6.12 o 
   0  16   6       54.58       61.08      8.46 o 
   1  16   6       12.66       16.69      6.79 o 
   2  16   6        1.15       -3.05      6.22 o 
   3  16   6       50.96       38.08     10.80 o 
  -3  17   6      154.01      108.52     30.38 o 
  -2  17   6       16.72        9.84      7.08 o 
  -1  17   6      794.62      710.14     14.78 o 
   0  17   6       38.98       28.47      6.24 o 
   1  17   6      284.61      261.30      7.57 o 
  -9   0   7        9.39        6.45     16.06 o 
  -7   0   7       23.56       29.36     14.49 o 
  -5   0   7      196.90      192.85     14.09 o 
  -3   0   7     5481.06     5534.58    147.24 o 
  -1   0   7    12002.51    12157.90    141.24 o 
   1   0   7       54.51       54.02      8.02 o 
   3   0   7     5860.74     6023.36     88.74 o 
   5   0   7     2957.11     3051.32     47.79 o 
   7   0   7      468.56      505.03     13.63 o 
  -9   1   7      387.18      358.25     11.18 o 
  -8   1   7      217.31      218.45     10.51 o 
  -7   1   7      252.37      251.85     10.83 o 
  -6   1   7     1870.77     1947.31     19.91 o 
  -5   1   7       16.02       17.99     10.71 o 
  -4   1   7     2122.82     2309.69     16.64 o 
  -3   1   7     2863.86     2905.28     58.23 o 
  -2   1   7     1749.17     1709.62     13.74 o 
  -1   1   7      330.19      320.49      8.89 o 
   0   1   7       57.07       40.52      5.21 o 
   1   1   7     1359.26     1412.40     12.93 o 
   2   1   7     3818.74     3930.97     64.88 o 
   3   1   7      522.36      518.88      7.00 o 
   4   1   7       85.46       89.79      5.12 o 
   5   1   7      169.96      160.84      6.27 o 
   6   1   7      485.46      453.37      8.70 o 
   7   1   7       54.08       79.00     14.34 o 
  -9   2   7      227.71      208.89     24.30 o 
  -8   2   7       71.98       69.37      9.80 o 
  -7   2   7      125.36      129.62     11.24 o 
  -6   2   7      551.51      570.18     11.02 o 
  -5   2   7     2324.19     2454.96     33.62 o 
  -4   2   7     1124.99     1189.95     22.38 o 
  -3   2   7     2097.80     2129.14     27.43 o 
  -2   2   7      457.79      481.28      9.93 o 
  -1   2   7       95.36      100.48      5.29 o 
   0   2   7     1600.59     1457.53     16.88 o 
   1   2   7     1923.51     1878.37     17.95 o 
   2   2   7     3841.66     3891.20     46.42 o 
   3   2   7      240.97      239.47      8.30 o 
   4   2   7      804.17      848.27     11.74 o 
   5   2   7      317.61      334.17      7.12 o 
   6   2   7      655.88      671.93     10.54 o 
   7   2   7       83.31       82.06      7.12 o 
  -9   3   7      393.77      384.48     13.24 o 
  -8   3   7        6.74       11.28      9.59 o 
  -7   3   7      106.63      133.02      8.54 o 
  -6   3   7      432.51      431.91     18.12 o 
  -5   3   7     1395.49     1391.71     15.49 o 
  -4   3   7     2749.88     2884.69     47.87 o 
  -3   3   7       63.78       70.98      5.42 o 
  -2   3   7     4188.57     4089.18     51.37 o 
  -1   3   7     2156.83     2074.09     30.48 o 
   0   3   7     2424.30     2338.55     22.18 o 
   1   3   7     1659.98     1657.46     17.03 o 
   2   3   7       30.75       22.71      5.01 o 
   3   3   7      276.27      256.10      8.18 o 
   4   3   7     6975.04     7019.59     57.23 o 
   5   3   7       14.04       21.47      6.22 o 
   6   3   7     1022.60     1037.25     15.92 o 
   7   3   7      354.73      357.39     14.09 o 
  -9   4   7      197.86      177.13     11.02 o 
  -8   4   7     1056.44     1039.69     13.94 o 
  -7   4   7        0.94        8.53      7.59 o 
  -6   4   7      444.86      484.51      9.69 o 
  -5   4   7     2576.99     2652.57     38.88 o 
  -4   4   7       35.03       35.41      4.49 o 
  -3   4   7     3410.80     3362.84     45.17 o 
  -2   4   7     2841.29     2880.32     22.24 o 
  -1   4   7        6.60        9.05      6.79 o 
   0   4   7      435.92      418.78      7.37 o 
   1   4   7      170.20      162.30      6.89 o 
   2   4   7       97.78       89.42      5.75 o 
   3   4   7      241.66      235.11      8.56 o 
   4   4   7       48.95       56.98      5.45 o 
   5   4   7      808.27      828.59     24.82 o 
   6   4   7        2.94       11.23      5.68 o 
   7   4   7        0.56       15.02      8.49 o 
  -9   5   7       19.16       12.07     11.66 o 
  -8   5   7       62.87       64.19      9.11 o 
  -7   5   7       76.01       87.55      8.14 o 
  -6   5   7       77.98       81.34      6.34 o 
  -5   5   7      473.44      521.62      8.38 o 
  -4   5   7     2206.92     2212.05     44.26 o 
  -3   5   7     1833.40     1838.99     22.89 o 
  -2   5   7      315.06      320.28      4.20 o 
  -1   5   7     1493.35     1475.34     35.84 o 
   0   5   7     1561.64     1530.84     18.62 o 
   1   5   7     5075.25     5197.31     90.27 o 
   2   5   7      197.06      188.76      6.67 o 
   3   5   7     1230.48     1245.19     19.69 o 
   4   5   7      486.75      479.76     16.34 o 
   5   5   7      131.24      146.25      6.70 o 
   6   5   7       69.60       58.37      5.81 o 
   7   5   7      688.21      627.89     12.79 o 
  -9   6   7       77.53       49.24     22.45 o 
  -8   6   7      901.28      952.77     12.16 o 
  -7   6   7      151.54      151.09      8.28 o 
  -6   6   7      863.20      946.96     27.05 o 
  -5   6   7       54.66       46.66      4.85 o 
  -4   6   7      137.67      106.54      4.07 o 
  -3   6   7     2350.28     2346.22     44.27 o 
  -2   6   7      713.79      685.57     11.21 o 
  -1   6   7      373.58      361.82      8.82 o 
   0   6   7     3797.35     3929.04     36.93 o 
   1   6   7     2030.86     2095.60     58.61 o 
   2   6   7     1851.52     1895.78     33.02 o 
   3   6   7     2034.20     1970.54     46.26 o 
   4   6   7        4.84       12.75      5.17 o 
   5   6   7     1325.47     1383.14     33.18 o 
   6   6   7      378.20      391.17     15.15 o 
   7   6   7        1.56        8.17      9.52 o 
  -8   7   7       22.66       14.86     11.03 o 
  -7   7   7     1939.68     1961.83     37.08 o 
  -6   7   7      422.65      477.01     11.66 o 
  -5   7   7        6.43       10.16      4.64 o 
  -4   7   7      718.42      700.77      7.73 o 
  -3   7   7     1187.04     1155.66     15.76 o 
  -2   7   7      238.05      253.30      4.35 o 
  -1   7   7     1739.53     1849.64     42.16 o 
   0   7   7      535.29      522.37     13.64 o 
   1   7   7      260.04      234.07      4.72 o 
   2   7   7       78.21      101.51      7.51 o 
   3   7   7       24.66       14.68      4.43 o 
   4   7   7       33.80       30.59      6.40 o 
   5   7   7      141.29      167.65      7.53 o 
   6   7   7       27.47       16.68      7.00 o 
   7   7   7       32.32       52.72     10.55 o 
  -8   8   7      129.03      117.00      9.94 o 
  -7   8   7       45.62       59.94      6.35 o 
  -6   8   7      400.73      405.61      8.76 o 
  -5   8   7      299.73      324.09      5.59 o 
  -4   8   7        8.91       13.56      4.15 o 
  -3   8   7       90.58       84.17      4.32 o 
  -2   8   7      168.65      163.46      4.68 o 
  -1   8   7     1464.02     1523.66     37.41 o 
   0   8   7     3195.34     3240.13     49.65 o 
   1   8   7        8.95        5.93      4.77 o 
   2   8   7     2290.97     2315.03     43.60 o 
   3   8   7       21.37       22.37      5.03 o 
   4   8   7        0.16       -4.97      4.97 o 
   5   8   7      166.93      154.80      5.46 o 
   6   8   7      364.17      383.27     11.16 o 
  -8   9   7       61.43       39.47     12.04 o 
  -7   9   7     1348.52     1399.79     23.67 o 
  -6   9   7      137.81      135.62      5.48 o 
  -5   9   7      408.85      383.65      8.22 o 
  -4   9   7      283.59      298.38      5.50 o 
  -3   9   7       53.52       43.97      4.49 o 
  -2   9   7       74.48       71.43      4.26 o 
  -1   9   7     1370.48     1402.43     33.42 o 
   0   9   7      661.79      661.37     19.14 o 
   1   9   7     4244.50     4375.46     42.26 o 
   2   9   7      124.90      100.05      5.12 o 
   3   9   7      234.55      237.48      5.65 o 
   4   9   7        1.54       -3.12      5.41 o 
   5   9   7      249.18      260.22      7.49 o 
   6   9   7       92.46       75.83      6.32 o 
  -8  10   7      766.98      718.88    116.92 o 
  -7  10   7       45.23       51.90      6.47 o 
  -6  10   7      671.73      652.99     10.24 o 
  -5  10   7       63.47       69.09      5.33 o 
  -4  10   7       73.18       77.81      4.82 o 
  -3  10   7      494.06      529.53      8.81 o 
  -2  10   7      898.67      907.65     16.09 o 
  -1  10   7      101.32      113.99      4.68 o 
   0  10   7     1555.91     1591.91     32.10 o 
   1  10   7      995.08      962.07     17.16 o 
   2  10   7      120.32      133.75      9.57 o 
   3  10   7      137.78      158.49      5.47 o 
   4  10   7      115.36      120.17      5.69 o 
   5  10   7      108.12      107.87      8.34 o 
   6  10   7       33.61       43.26      7.69 o 
  -7  11   7      282.14      269.77      6.88 o 
  -6  11   7       28.11       21.94      4.94 o 
  -5  11   7      174.13      172.74      5.40 o 
  -4  11   7      319.26      294.75      5.03 o 
  -3  11   7       19.48       27.87      4.03 o 
  -2  11   7      777.14      782.71      9.36 o 
  -1  11   7       87.55       82.68      4.81 o 
   0  11   7      104.46      103.24      4.83 o 
   1  11   7     1742.22     1820.30     22.41 o 
   2  11   7        9.74        0.13      5.46 o 
   3  11   7      251.66      231.97      6.00 o 
   4  11   7      821.39      837.40      7.44 o 
   5  11   7       24.48       31.46      6.22 o 
  -7  12   7        0.67        0.34      6.59 o 
  -6  12   7      486.81      482.26     13.22 o 
  -5  12   7      826.41      786.37     12.15 o 
  -4  12   7      112.44      123.21      5.01 o 
  -3  12   7      649.48      669.02     13.21 o 
  -2  12   7      873.71      831.61     29.25 o 
  -1  12   7       23.35       24.60      4.87 o 
   0  12   7      859.35      893.40     29.78 o 
   1  12   7        6.51        9.93      5.07 o 
   2  12   7      595.26      610.49      9.85 o 
   3  12   7      302.59      333.03      8.94 o 
   4  12   7       66.44       56.40      8.02 o 
   5  12   7      129.43      117.68     12.54 o 
  -6  13   7        6.07        8.16      6.33 o 
  -5  13   7       85.07       84.15      6.20 o 
  -4  13   7      193.98      199.27      5.77 o 
  -3  13   7      379.36      401.69      6.63 o 
  -2  13   7       39.07       29.03      4.74 o 
  -1  13   7      470.45      485.46      7.34 o 
   0  13   7      213.60      201.27      5.57 o 
   1  13   7      124.90      114.98      6.35 o 
   2  13   7      375.18      374.41      6.85 o 
   3  13   7       10.04       16.31      6.17 o 
   4  13   7      190.33      196.09     12.63 o 
  -6  14   7        2.22      -18.69     20.06 o 
  -5  14   7      311.72      273.29      7.82 o 
  -4  14   7        0.03        8.96      5.50 o 
  -3  14   7      152.62      136.32      5.44 o 
  -2  14   7        7.42        7.32      4.87 o 
  -1  14   7      907.58      900.82      9.11 o 
   0  14   7      162.45      150.34      6.95 o 
   1  14   7      303.11      328.86     10.35 o 
   2  14   7       34.81       32.64      7.43 o 
   3  14   7      437.79      442.57      8.10 o 
   4  14   7        6.49       -1.43      7.42 o 
  -5  15   7        0.57       -1.54      7.41 o 
  -4  15   7      774.40      726.34     15.61 o 
  -3  15   7       10.86       19.24      6.93 o 
  -2  15   7      316.65      308.06     25.11 o 
  -1  15   7      564.69      505.76     10.05 o 
   0  15   7        1.78       -1.29      5.51 o 
   1  15   7       45.73       37.58      5.84 o 
   2  15   7      723.15      759.46      8.97 o 
   3  15   7        7.60        7.43      7.41 o 
  -4  16   7       17.10       24.36     14.12 o 
  -3  16   7      140.13      122.78     11.86 o 
  -2  16   7       22.09       20.47      6.69 o 
  -1  16   7      111.14       95.20      8.38 o 
   0  16   7      108.05      102.03      7.07 o 
   1  16   7       64.16       65.94      5.97 o 
   2  16   7        1.70       15.13      6.50 o 
  -1  17   7        0.19       -2.97      7.05 o 
   0  17   7       16.79       13.46      9.61 o 
  -8   0   8      476.21      456.99     16.12 o 
  -6   0   8     3848.44     4077.10     30.67 o 
  -4   0   8      307.48      331.13     15.29 o 
  -2   0   8       27.00       20.42      9.08 o 
   0   0   8     2275.14     2296.50     45.80 o 
   2   0   8     3201.97     3194.28     33.80 o 
   4   0   8       76.91       67.86      8.26 o 
   6   0   8        4.33        2.39      8.21 o 
  -9   1   8       90.79       95.38     15.98 o 
  -8   1   8       29.93       36.86      9.32 o 
  -7   1   8     1935.82     2060.77     18.49 o 
  -6   1   8      807.07      809.95     23.83 o 
  -5   1   8       29.10       43.04      6.53 o 
  -4   1   8       43.81       46.71      7.22 o 
  -3   1   8        9.97       10.30      6.25 o 
  -2   1   8      176.79      188.39      7.06 o 
  -1   1   8      178.41      162.06      6.90 o 
   0   1   8       58.59       69.89      5.34 o 
   1   1   8     5500.60     5659.04     46.18 o 
   2   1   8       79.98       83.75      5.75 o 
   3   1   8        7.40       10.80      4.97 o 
   4   1   8       86.40       85.74      4.92 o 
   5   1   8       31.95       17.24      5.86 o 
   6   1   8      115.41      102.83      6.12 o 
   7   1   8      479.46      428.15     13.42 o 
  -9   2   8      404.64      423.77     13.37 o 
  -8   2   8     1099.07     1047.94     17.68 o 
  -7   2   8        6.72        3.06      9.72 o 
  -6   2   8     1613.54     1650.31     32.57 o 
  -5   2   8        4.34        9.83      5.99 o 
  -4   2   8      101.85       87.29      7.40 o 
  -3   2   8     2799.57     2891.44     30.66 o 
  -2   2   8      232.59      211.34      6.36 o 
  -1   2   8      560.46      565.42      8.36 o 
   0   2   8     2676.90     2628.24     20.31 o 
   1   2   8      125.55      117.49      5.56 o 
   2   2   8     1772.77     1737.36     19.25 o 
   3   2   8      156.07      177.10      5.52 o 
   4   2   8       19.50       20.10      5.01 o 
   5   2   8        6.04        7.44      5.62 o 
   6   2   8      188.78      190.34      6.86 o 
   7   2   8      202.07      157.07      7.68 o 
  -9   3   8      124.87      131.50     12.17 o 
  -8   3   8       42.52       38.42     10.73 o 
  -7   3   8     1217.67     1242.12     50.15 o 
  -6   3   8      282.99      264.26      9.51 o 
  -5   3   8     2478.98     2641.09     23.30 o 
  -4   3   8        8.49       15.20      4.96 o 
  -3   3   8       22.27       32.56      5.15 o 
  -2   3   8     2589.90     2758.76     46.24 o 
  -1   3   8     1815.17     1869.25     26.47 o 
   0   3   8      220.26      207.20      7.15 o 
   1   3   8     1451.76     1448.41      9.85 o 
   2   3   8       79.64       77.67      5.68 o 
   3   3   8     1507.15     1441.94     23.19 o 
   4   3   8       94.95       91.25      4.94 o 
   5   3   8       50.58       52.45      6.36 o 
   6   3   8      537.51      620.41      8.95 o 
   7   3   8        7.43        0.64     10.03 o 
  -9   4   8       45.09       35.89     11.91 o 
  -8   4   8      465.80      469.02     13.69 o 
  -7   4   8      455.37      430.95     19.61 o 
  -6   4   8      191.30      192.64      6.60 o 
  -5   4   8      163.42      181.92      7.89 o 
  -4   4   8      160.92      162.85      4.69 o 
  -3   4   8     1658.85     1661.83     26.05 o 
  -2   4   8       10.50       10.64      4.58 o 
  -1   4   8     1022.29     1048.38     19.05 o 
   0   4   8     1333.50     1363.48     16.42 o 
   1   4   8      962.88     1009.57     11.86 o 
   2   4   8     1032.10     1051.71     20.29 o 
   3   4   8      429.06      475.03     12.99 o 
   4   4   8      751.67      764.11     17.28 o 
   5   4   8      366.20      377.07      7.19 o 
   6   4   8       34.81       35.24      6.96 o 
   7   4   8       39.10       18.21     10.25 o 
  -9   5   8      503.57      491.83     15.80 o 
  -8   5   8      371.35      410.31     13.49 o 
  -7   5   8      223.94      221.95      8.42 o 
  -6   5   8        0.78        4.93      6.77 o 
  -5   5   8      884.94      926.14      8.78 o 
  -4   5   8     3364.32     3417.07     59.93 o 
  -3   5   8       78.87       70.34      4.00 o 
  -2   5   8     2112.36     2082.08     34.86 o 
  -1   5   8     2888.26     2863.78     96.28 o 
   0   5   8       28.07       31.76      6.28 o 
   1   5   8      592.85      621.18      8.86 o 
   2   5   8      880.08      909.79     13.32 o 
   3   5   8      428.40      381.37      7.70 o 
   4   5   8      480.74      514.64      8.39 o 
   5   5   8      342.51      357.05     13.02 o 
   6   5   8       33.25       29.17      7.59 o 
   7   5   8       20.68       29.20     16.04 o 
  -9   6   8      100.00       65.63     42.88 o 
  -8   6   8       57.48       51.88     10.32 o 
  -7   6   8       53.64       54.94      7.41 o 
  -6   6   8      426.35      493.47     16.90 o 
  -5   6   8      235.89      215.23      5.64 o 
  -4   6   8     1570.54     1530.30     16.23 o 
  -3   6   8      573.78      606.00      6.07 o 
  -2   6   8      662.31      633.05      9.26 o 
  -1   6   8     1080.77     1067.38     18.21 o 
   0   6   8      900.20      929.72     29.80 o 
   1   6   8      229.06      203.67      6.88 o 
   2   6   8      169.69      160.32      5.82 o 
   3   6   8       24.26       12.79      5.75 o 
   4   6   8      119.05      106.58      7.56 o 
   5   6   8     1286.84     1368.28     42.38 o 
   6   6   8       11.46        1.40      8.98 o 
  -8   7   8       23.39       40.71     10.95 o 
  -7   7   8        9.46       12.98      6.60 o 
  -6   7   8      122.88      118.16      5.05 o 
  -5   7   8       38.07       30.83      4.33 o 
  -4   7   8     2468.98     2346.58     34.96 o 
  -3   7   8       98.67       88.65      4.24 o 
  -2   7   8      197.74      195.71      4.53 o 
  -1   7   8      517.75      489.97      6.35 o 
   0   7   8       35.32       29.80      5.31 o 
   1   7   8      140.53      115.12      5.03 o 
   2   7   8       78.57       83.92      5.40 o 
   3   7   8      520.22      551.14     15.33 o 
   4   7   8     1772.75     1888.78     39.86 o 
   5   7   8      298.03      283.54     12.13 o 
   6   7   8       77.82       76.70      8.71 o 
  -8   8   8       51.46       49.08     12.40 o 
  -7   8   8      557.17      575.28     12.34 o 
  -6   8   8       21.34       25.32      4.97 o 
  -5   8   8     1534.41     1398.73     14.30 o 
  -4   8   8        0.23        0.59      4.38 o 
  -3   8   8     3679.81     3552.84     35.58 o 
  -2   8   8      550.64      555.49      7.49 o 
  -1   8   8      111.25      118.65      5.27 o 
   0   8   8        8.08       12.63      4.78 o 
   1   8   8       13.06       15.08      5.07 o 
   2   8   8       34.69       20.74      4.97 o 
   3   8   8     1326.25     1363.60     41.94 o 
   4   8   8      113.98      129.45      6.56 o 
   5   8   8      268.12      256.23     15.44 o 
   6   8   8       62.18       67.90      9.30 o 
  -8   9   8       63.91       47.47      7.96 o 
  -7   9   8      164.88      151.03      6.75 o 
  -6   9   8       12.44       19.78      5.06 o 
  -5   9   8        0.64       -0.89      4.67 o 
  -4   9   8      218.17      212.93      4.86 o 
  -3   9   8        6.87        8.82      3.81 o 
  -2   9   8     1355.74     1353.42      6.43 o 
  -1   9   8      146.86      137.70      5.78 o 
   0   9   8      644.45      663.14     14.97 o 
   1   9   8        0.69        1.81      4.61 o 
   2   9   8      122.21      115.88      8.09 o 
   3   9   8       78.27       88.19      4.97 o 
   4   9   8      535.56      539.77     17.23 o 
   5   9   8        0.00       -6.13      6.13 o 
   6   9   8      655.65      670.58      9.29 o 
  -7  10   8       12.83       10.31      6.31 o 
  -6  10   8      311.00      307.79      8.53 o 
  -5  10   8      440.94      432.33      7.99 o 
  -4  10   8      192.54      182.05      4.76 o 
  -3  10   8     1967.72     1878.83     29.43 o 
  -2  10   8     2027.96     1964.72     31.17 o 
  -1  10   8      337.69      336.14      4.95 o 
   0  10   8      724.00      756.36     12.43 o 
   1  10   8       12.21       14.54      5.56 o 
   2  10   8       11.22       14.15      4.63 o 
   3  10   8      883.33      928.41     17.82 o 
   4  10   8       69.92       63.93      5.78 o 
   5  10   8      347.02      319.57     15.54 o 
  -7  11   8       39.05       38.39      6.37 o 
  -6  11   8       26.10       30.75      7.16 o 
  -5  11   8       76.02       75.27      5.40 o 
  -4  11   8     1815.34     1831.32     24.25 o 
  -3  11   8       10.47       12.71      4.19 o 
  -2  11   8     2543.04     2520.97     55.78 o 
  -1  11   8        6.70       13.59      4.68 o 
   0  11   8       16.22       18.14      5.25 o 
   1  11   8       46.75       54.64      5.49 o 
   2  11   8      837.28      916.75     31.01 o 
   3  11   8      335.37      344.55     11.81 o 
   4  11   8      129.60      119.40      6.36 o 
   5  11   8       86.24       95.10      7.56 o 
  -7  12   8       15.12       13.74     14.51 o 
  -6  12   8        1.60        8.28      6.67 o 
  -5  12   8        1.94        0.04      4.65 o 
  -4  12   8      135.76      138.19      5.24 o 
  -3  12   8      257.03      260.63      5.28 o 
  -2  12   8      143.05      142.03      5.14 o 
  -1  12   8      788.33      805.48     14.80 o 
   0  12   8        1.66        4.00      4.79 o 
   1  12   8      333.55      314.70     10.13 o 
   2  12   8      489.61      499.79     16.79 o 
   3  12   8       19.13       31.34      8.57 o 
   4  12   8      129.21      128.89      6.46 o 
  -6  13   8       14.38       19.14      6.33 o 
  -5  13   8      507.57      493.29     10.32 o 
  -4  13   8      262.50      216.31      5.02 o 
  -3  13   8      133.34      115.16      5.71 o 
  -2  13   8      519.45      517.62     35.95 o 
  -1  13   8     1248.33     1227.61     16.07 o 
   0  13   8       99.49      100.51      4.77 o 
   1  13   8      448.01      458.23      8.84 o 
   2  13   8       15.87       12.59      5.69 o 
   3  13   8        3.80        2.17      7.07 o 
   4  13   8      171.34      164.66     11.29 o 
  -5  14   8       75.12       55.30      7.20 o 
  -4  14   8       69.44       76.98      6.52 o 
  -3  14   8      696.45      713.16     12.81 o 
  -2  14   8       22.17       13.32      5.38 o 
  -1  14   8      267.80      241.65      9.12 o 
   0  14   8      278.37      285.16      7.36 o 
   1  14   8      449.01      484.97     15.83 o 
   2  14   8      260.81      258.04      7.46 o 
   3  14   8       61.70       67.17      7.34 o 
  -4  15   8       71.88       69.09      6.41 o 
  -3  15   8       10.58        7.69      5.86 o 
  -2  15   8       64.32       60.09      5.81 o 
  -1  15   8        1.89        0.62      5.83 o 
   0  15   8      103.34       96.23      5.61 o 
   1  15   8      417.35      399.75     13.34 o 
   2  15   8      180.28      159.81     10.10 o 
  -3  16   8        3.66        1.31      6.47 o 
  -2  16   8      125.07       90.26     11.84 o 
  -1  16   8       23.97       12.55      7.05 o 
   0  16   8     1043.71      989.09     15.66 o 
   1  16   8       12.41       12.32      6.37 o 
  -9   0   9      287.39      215.24     17.80 o 
  -7   0   9        5.78       10.58     13.05 o 
  -5   0   9       59.19       58.68      8.60 o 
  -3   0   9      523.66      544.00     11.98 o 
  -1   0   9      104.13       86.61      9.23 o 
   1   0   9     1033.18      999.80     12.45 o 
   3   0   9      855.17      833.12     12.56 o 
   5   0   9       12.91        3.18      9.70 o 
   7   0   9      976.93      941.03    132.29 o 
  -9   1   9      183.89      191.78     12.51 o 
  -8   1   9     2185.63     2333.32     19.01 o 
  -7   1   9      123.61      126.87      9.80 o 
  -6   1   9      505.02      536.08      7.77 o 
  -5   1   9      598.81      633.75      8.91 o 
  -4   1   9      175.08      166.73      6.80 o 
  -3   1   9     1266.42     1297.95     22.63 o 
  -2   1   9     6315.12     6866.60    100.92 o 
  -1   1   9      332.43      318.57      7.60 o 
   0   1   9     4678.74     4868.25     42.87 o 
   1   1   9     2849.17     2841.26     30.79 o 
   2   1   9       73.73       76.13      4.84 o 
   3   1   9      773.37      787.36      7.38 o 
   4   1   9      517.07      563.49     10.19 o 
   5   1   9      229.40      229.33      6.85 o 
   6   1   9      870.72      877.50     18.43 o 
   7   1   9      196.50      159.14     12.39 o 
  -9   2   9      474.76      473.48     13.60 o 
  -8   2   9      395.80      377.45     13.03 o 
  -7   2   9     1226.58     1287.59     14.86 o 
  -6   2   9      120.38      117.46      8.03 o 
  -5   2   9       44.80       48.02      5.76 o 
  -4   2   9     2068.85     1983.60     74.52 o 
  -3   2   9     2616.10     2578.18     31.71 o 
  -2   2   9      423.19      433.80      8.09 o 
  -1   2   9     7494.69     7858.56    115.79 o 
   0   2   9      116.29      133.73      6.58 o 
   1   2   9      624.73      611.25      6.96 o 
   2   2   9       13.78       12.34      5.47 o 
   3   2   9      526.35      550.64      6.39 o 
   4   2   9      318.40      328.80      7.67 o 
   5   2   9     1360.26     1350.21     19.24 o 
   6   2   9      130.03      121.82     10.88 o 
   7   2   9      377.79      342.32     11.20 o 
  -9   3   9       21.59       17.97     13.36 o 
  -8   3   9       15.51       16.69     11.49 o 
  -7   3   9      371.59      390.11     15.01 o 
  -6   3   9       42.18       45.98      6.82 o 
  -5   3   9       54.34       72.25      8.11 o 
  -4   3   9      350.60      338.21      6.96 o 
  -3   3   9      757.51      755.08     12.64 o 
  -2   3   9        6.80       17.86      5.73 o 
  -1   3   9       31.91       37.76      6.08 o 
   0   3   9      121.31      117.93      5.94 o 
   1   3   9      586.23      574.71      7.74 o 
   2   3   9     1477.70     1477.50     24.06 o 
   3   3   9      398.40      407.87      6.86 o 
   4   3   9        1.30        3.91      6.28 o 
   5   3   9       61.07       54.07      7.15 o 
   6   3   9      233.64      219.34     13.35 o 
  -9   4   9      287.28      275.28     21.53 o 
  -8   4   9        1.48       15.24     12.76 o 
  -7   4   9      560.81      584.84     15.30 o 
  -6   4   9     1554.63     1651.13     24.31 o 
  -5   4   9        1.43        1.92      5.50 o 
  -4   4   9     2653.85     2719.51     41.82 o 
  -3   4   9     1527.79     1516.00     35.16 o 
  -2   4   9      512.00      536.06      6.72 o 
  -1   4   9     3557.03     3656.62     70.58 o 
   0   4   9     2841.79     2859.05     42.32 o 
   1   4   9      152.01      154.10      5.95 o 
   2   4   9     4484.21     4592.60     63.03 o 
   3   4   9      196.10      205.43      7.38 o 
   4   4   9      118.95      128.05      7.09 o 
   5   4   9      899.04      845.57     21.37 o 
   6   4   9      118.30      109.39      9.30 o 
  -8   5   9        5.99        1.00      9.55 o 
  -7   5   9      385.05      377.63     12.66 o 
  -6   5   9      773.72      777.95     11.13 o 
  -5   5   9      186.50      177.29      6.30 o 
  -4   5   9      727.67      723.36     12.79 o 
  -3   5   9       45.06       49.42      5.11 o 
  -2   5   9     4155.20     4145.45     64.38 o 
  -1   5   9       49.90       54.28      6.70 o 
   0   5   9      675.16      668.83     15.69 o 
   1   5   9       33.85       42.26      5.52 o 
   2   5   9       44.51       48.43      4.62 o 
   3   5   9      411.76      412.84      7.98 o 
   4   5   9     1130.00     1121.22     31.72 o 
   5   5   9      632.54      593.23     10.76 o 
   6   5   9      404.64      398.50     14.72 o 
  -8   6   9       27.18       29.76     10.60 o 
  -7   6   9      409.40      413.22      8.92 o 
  -6   6   9      743.68      800.10     20.52 o 
  -5   6   9        4.06       12.63      5.29 o 
  -4   6   9     1252.81     1175.71     19.90 o 
  -3   6   9      386.16      381.34      5.60 o 
  -2   6   9      123.84      138.94      4.59 o 
  -1   6   9      830.40      867.17     15.38 o 
   0   6   9        2.22       -0.03      5.60 o 
   1   6   9      100.93       96.80      6.28 o 
   2   6   9     1049.21     1064.06     19.71 o 
   3   6   9      307.29      328.65      8.06 o 
   4   6   9      430.63      421.93     10.24 o 
   5   6   9        6.38        2.73     11.89 o 
   6   6   9       35.69       18.30      7.85 o 
  -8   7   9       83.59       86.28      9.26 o 
  -7   7   9      123.77      133.19      7.65 o 
  -6   7   9       71.94       72.67      5.57 o 
  -5   7   9     4399.28     4510.28     56.99 o 
  -4   7   9        0.26        0.64      4.04 o 
  -3   7   9     1314.37     1345.71     19.27 o 
  -2   7   9      818.58      814.67      9.19 o 
  -1   7   9        1.24        3.69      4.89 o 
   0   7   9        2.72        5.47      4.44 o 
   1   7   9     3373.30     3490.01    100.38 o 
   2   7   9       29.67       29.06      5.35 o 
   3   7   9     2088.08     2154.50     82.58 o 
   4   7   9        0.38        4.58      6.14 o 
   5   7   9       13.48        9.23     10.71 o 
   6   7   9       68.09       49.50      9.20 o 
  -8   8   9      167.95      168.13      9.25 o 
  -7   8   9       13.63       16.89      6.46 o 
  -6   8   9      700.31      675.87     14.43 o 
  -5   8   9       16.79       13.23      3.79 o 
  -4   8   9      444.24      429.70      5.34 o 
  -3   8   9      274.10      267.92      4.56 o 
  -2   8   9       75.04       74.90      4.47 o 
  -1   8   9      124.12      123.11      6.17 o 
   0   8   9       21.78       26.58      4.94 o 
   1   8   9       34.21       25.71      6.79 o 
   2   8   9      449.72      465.22      6.46 o 
   3   8   9      148.28      129.34      5.72 o 
   4   8   9      874.08      849.91     37.47 o 
   5   8   9      153.91      145.79      7.78 o 
  -7   9   9      184.62      173.74      7.37 o 
  -6   9   9      352.44      359.90      7.00 o 
  -5   9   9     1534.58     1544.07     12.14 o 
  -4   9   9       61.99       52.18      4.53 o 
  -3   9   9      382.03      378.83      5.71 o 
  -2   9   9      387.73      412.64      5.12 o 
  -1   9   9        0.73       -1.15      3.99 o 
   0   9   9      558.22      579.63     15.51 o 
   1   9   9      524.41      541.83     13.87 o 
   2   9   9      108.54      129.67      4.94 o 
   3   9   9      481.40      532.19      9.61 o 
   4   9   9      271.95      291.74     11.04 o 
   5   9   9      109.53       87.21      9.68 o 
  -7  10   9       77.92       72.02      6.92 o 
  -6  10   9      861.00      823.25      9.84 o 
  -5  10   9       19.98       20.39      4.83 o 
  -4  10   9     2039.47     2092.38     12.47 o 
  -3  10   9      494.56      484.04      5.06 o 
  -2  10   9      116.28      118.33      3.91 o 
  -1  10   9       46.99       42.30      4.66 o 
   0  10   9     1387.91     1419.90     29.42 o 
   1  10   9      419.81      421.49      6.12 o 
   2  10   9     1752.71     1802.23     43.56 o 
   3  10   9       29.25       31.19      5.83 o 
   4  10   9      246.64      250.32     13.65 o 
   5  10   9      276.23      277.51     10.63 o 
  -7  11   9      944.85      881.62     73.26 o 
  -6  11   9        9.31        8.46      6.66 o 
  -5  11   9       72.96       63.39      6.27 o 
  -4  11   9        1.49        3.60      4.49 o 
  -3  11   9       63.24       71.74      5.36 o 
  -2  11   9       30.44       26.63      4.46 o 
  -1  11   9       59.79       63.54      4.72 o 
   0  11   9       49.28       50.88      5.54 o 
   1  11   9      430.68      433.19     12.11 o 
   2  11   9       70.19       71.33      7.81 o 
   3  11   9      610.38      622.50     19.34 o 
   4  11   9        0.26       -0.17      6.56 o 
  -6  12   9      335.04      314.94      7.00 o 
  -5  12   9      116.95      121.70      7.43 o 
  -4  12   9       79.79       70.54      4.95 o 
  -3  12   9      392.71      414.92      7.81 o 
  -2  12   9       11.40       10.70      5.10 o 
  -1  12   9      659.45      690.50     18.03 o 
   0  12   9      107.68      106.58      5.02 o 
   1  12   9      216.08      210.64      5.92 o 
   2  12   9      454.13      457.26      8.65 o 
   3  12   9       29.41       43.54      7.12 o 
   4  12   9       47.57       43.54      8.46 o 
  -5  13   9       62.23       67.36      6.48 o 
  -4  13   9       18.46       18.22      6.02 o 
  -3  13   9      225.72      230.30      5.46 o 
  -2  13   9      976.12      999.13     14.68 o 
  -1  13   9       11.78       12.27      5.80 o 
   0  13   9       74.19       83.17      6.10 o 
   1  13   9      628.72      621.74     22.07 o 
   2  13   9      119.20       92.48      7.34 o 
   3  13   9      353.44      298.81     12.12 o 
  -5  14   9       40.88       46.02      8.64 o 
  -4  14   9        8.42        1.46      5.82 o 
  -3  14   9       67.41       69.37      6.25 o 
  -2  14   9        5.66        8.73      7.99 o 
  -1  14   9      778.07      737.24     46.70 o 
   0  14   9      129.04      125.79      8.28 o 
   1  14   9        0.79        6.95      6.18 o 
   2  14   9      103.92       97.91      7.28 o 
  -3  15   9        1.08       -0.78      6.35 o 
  -2  15   9      662.83      632.51     12.60 o 
  -1  15   9        1.11       -4.74      6.19 o 
   0  15   9      288.57      271.26      9.17 o 
   1  15   9       45.89       31.47      7.63 o 
  -8   0  10       79.80       99.92     12.03 o 
  -6   0  10     1793.94     1935.79     18.36 o 
  -4   0  10      959.47      991.26     19.22 o 
  -2   0  10     1666.55     1794.33     16.29 o 
   0   0  10      508.20      519.20     11.00 o 
   2   0  10     1485.89     1492.09     12.41 o 
   4   0  10      346.77      352.61     11.57 o 
   6   0  10       33.95       40.93     20.46 o 
  -9   1  10       74.95       78.37     11.66 o 
  -8   1  10       98.51       93.30      8.93 o 
  -7   1  10      823.25      853.33     13.39 o 
  -6   1  10       42.40       41.32      7.13 o 
  -5   1  10     2337.26     2401.95     33.72 o 
  -4   1  10       92.05       97.55      7.05 o 
  -3   1  10      322.09      352.11      7.67 o 
  -2   1  10       17.60       17.80      5.82 o 
  -1   1  10      416.72      430.02      7.59 o 
   0   1  10       24.55       22.65      5.06 o 
   1   1  10      665.40      696.83      7.96 o 
   2   1  10      278.02      282.42      6.65 o 
   3   1  10      684.17      730.00     14.84 o 
   4   1  10        0.00       -4.12      7.73 o 
   5   1  10      420.38      440.52      8.49 o 
   6   1  10       59.79       57.66      7.63 o 
  -9   2  10        0.33       -3.15     11.35 o 
  -8   2  10       22.44       27.59      8.22 o 
  -7   2  10        0.87       -0.21      7.28 o 
  -6   2  10     1767.35     1844.61     13.27 o 
  -5   2  10      246.56      248.02      8.83 o 
  -4   2  10      648.98      646.57     12.80 o 
  -3   2  10       46.44       47.09      6.73 o 
  -2   2  10      897.30      924.22     21.42 o 
  -1   2  10      838.89      835.66      9.03 o 
   0   2  10       12.02       14.84      6.08 o 
   1   2  10       51.27       48.24      6.14 o 
   2   2  10     1657.07     1702.34      9.20 o 
   3   2  10        0.51        4.26      5.76 o 
   4   2  10      789.87      815.66     13.20 o 
   5   2  10      611.33      660.25      9.65 o 
   6   2  10      171.23      132.18      8.87 o 
  -9   3  10       40.69       29.89     13.29 o 
  -8   3  10      220.08      215.16      9.35 o 
  -7   3  10        6.62        9.76      7.59 o 
  -6   3  10        2.51        0.86      7.99 o 
  -5   3  10      692.70      705.81     11.28 o 
  -4   3  10      246.20      223.20      6.98 o 
  -3   3  10     1235.39     1290.98     11.90 o 
  -2   3  10      281.35      301.63      7.79 o 
  -1   3  10        0.35        3.37      5.37 o 
   0   3  10        2.69        2.26      5.99 o 
   1   3  10      631.65      649.43     11.01 o 
   2   3  10        1.48       -0.14      4.73 o 
   3   3  10     1295.97     1344.91      8.92 o 
   4   3  10       45.88       39.55      5.82 o 
   5   3  10        4.29        1.49      6.85 o 
   6   3  10       50.84       54.59      9.59 o 
  -8   4  10      101.62       97.43      8.52 o 
  -7   4  10      378.29      423.36      9.63 o 
  -6   4  10      571.24      587.28     17.14 o 
  -5   4  10        2.79        1.72      5.94 o 
  -4   4  10      472.15      467.11     12.68 o 
  -3   4  10      530.74      535.44      7.26 o 
  -2   4  10      156.44      143.27      5.90 o 
  -1   4  10      541.38      556.29     11.64 o 
   0   4  10        4.30        7.85      5.64 o 
   1   4  10      174.39      181.62      9.48 o 
   2   4  10      326.10      320.79      6.66 o 
   3   4  10      527.87      540.51     11.63 o 
   4   4  10       60.89       51.03      6.35 o 
   5   4  10      223.44      210.09      8.14 o 
   6   4  10      159.01      147.09      7.42 o 
  -8   5  10      314.65      305.72     27.62 o 
  -7   5  10       34.03       46.05     10.52 o 
  -6   5  10      451.74      446.74      8.13 o 
  -5   5  10      526.41      550.69     11.45 o 
  -4   5  10       57.04       65.16      4.75 o 
  -3   5  10      832.04      805.57     13.72 o 
  -2   5  10     1539.70     1586.51     28.42 o 
  -1   5  10        0.36       -3.39      6.07 o 
   0   5  10     1442.20     1499.99     28.61 o 
   1   5  10       15.13       25.91      5.88 o 
   2   5  10       92.14       89.44      6.43 o 
   3   5  10      841.93      866.05     24.66 o 
   4   5  10      199.08      224.83      7.99 o 
   5   5  10      488.22      441.00     11.08 o 
   6   5  10      310.24      297.00      8.44 o 
  -8   6  10       58.75       65.69     12.26 o 
  -7   6  10      258.78      247.69     12.06 o 
  -6   6  10       58.24       60.20      7.60 o 
  -5   6  10       16.66        8.09      4.50 o 
  -4   6  10     1270.61     1188.48     21.49 o 
  -3   6  10      871.37      851.08      6.22 o 
  -2   6  10       20.54       16.14      4.39 o 
  -1   6  10      310.70      325.03      7.76 o 
   0   6  10      204.43      222.68      7.58 o 
   1   6  10      278.32      281.76      7.19 o 
   2   6  10      107.74      102.00      6.62 o 
   3   6  10       71.70       66.67      6.52 o 
   4   6  10      210.41      178.77      6.19 o 
   5   6  10        2.88        6.84      7.46 o 
  -8   7  10      602.38      655.13     16.13 o 
  -7   7  10      325.37      320.79      9.27 o 
  -6   7  10      227.19      238.08      8.91 o 
  -5   7  10       40.28       37.43      5.32 o 
  -4   7  10       26.10       17.25      4.21 o 
  -3   7  10      183.43      163.32      4.08 o 
  -2   7  10      636.56      646.83      9.90 o 
  -1   7  10        5.25        5.66      5.55 o 
   0   7  10     2217.03     2209.05     27.59 o 
   1   7  10        2.91       -1.97      7.19 o 
   2   7  10      544.96      588.79     18.34 o 
   3   7  10      106.79      134.92      7.24 o 
   4   7  10        0.36       -3.46      8.36 o 
   5   7  10       16.98        5.15      6.92 o 
  -8   8  10        0.69        4.61     14.41 o 
  -7   8  10      392.58      404.95      9.47 o 
  -6   8  10        4.69        6.03      5.61 o 
  -5   8  10      812.98      863.14     10.35 o 
  -4   8  10       98.73      112.44      4.88 o 
  -3   8  10      272.26      271.89      6.65 o 
  -2   8  10      777.76      738.14     13.35 o 
  -1   8  10     2763.25     2802.38     70.22 o 
   0   8  10        8.94       17.29      4.77 o 
   1   8  10     2191.54     2255.20     41.21 o 
   2   8  10        9.22        9.63      5.34 o 
   3   8  10       94.50      100.50      6.48 o 
   4   8  10      497.62      490.81     20.58 o 
   5   8  10      160.40      189.40     12.44 o 
  -7   9  10       54.37       69.58      8.14 o 
  -6   9  10      124.71      142.15      6.47 o 
  -5   9  10       19.78       20.00      4.83 o 
  -4   9  10      397.32      367.75      9.47 o 
  -3   9  10      126.56      125.47      4.80 o 
  -2   9  10      916.18      931.12      9.39 o 
  -1   9  10      455.22      450.20     17.92 o 
   0   9  10      168.68      180.52      6.00 o 
   1   9  10      152.20      135.82      5.76 o 
   2   9  10       12.37       21.59      6.33 o 
   3   9  10       43.88       53.58      7.11 o 
   4   9  10        2.09        4.46      6.03 o 
   5   9  10       37.60       47.98      7.22 o 
  -7  10  10      397.95      388.62     48.79 o 
  -6  10  10      157.91      147.48      7.80 o 
  -5  10  10       18.10       25.44      4.91 o 
  -4  10  10      644.09      587.52      8.15 o 
  -3  10  10      248.57      223.74      4.90 o 
  -2  10  10      100.70       99.53      5.01 o 
  -1  10  10     1141.29     1167.63     42.67 o 
   0  10  10        1.32        9.01      6.07 o 
   1  10  10      242.97      244.89      6.42 o 
   2  10  10      241.99      267.24      6.87 o 
   3  10  10      204.28      176.38      7.45 o 
   4  10  10      432.56      461.09     22.41 o 
  -6  11  10      528.03      533.67      9.59 o 
  -5  11  10       43.81       27.40      5.95 o 
  -4  11  10      167.17      169.79      5.22 o 
  -3  11  10        2.78        2.29      4.98 o 
  -2  11  10     1252.81     1182.01     21.62 o 
  -1  11  10       69.17       68.65      5.13 o 
   0  11  10     1082.04     1081.72     29.78 o 
   1  11  10      133.11      126.58      6.68 o 
   2  11  10      288.27      279.28      7.32 o 
   3  11  10        4.03        9.08      7.08 o 
   4  11  10       74.56       65.86     10.71 o 
  -6  12  10       51.60       54.57      7.92 o 
  -5  12  10      102.60       92.59      5.34 o 
  -4  12  10      172.09      178.53      6.90 o 
  -3  12  10      107.54      101.31      4.87 o 
  -2  12  10        4.31        4.51      4.56 o 
  -1  12  10      229.02      217.58     19.21 o 
   0  12  10      160.35      168.25      7.04 o 
   1  12  10       42.63       39.46     10.67 o 
   2  12  10       29.66       33.04      6.76 o 
   3  12  10       23.09       16.55      7.93 o 
  -5  13  10      233.40      232.89      8.89 o 
  -4  13  10       15.13       17.69      5.20 o 
  -3  13  10     1294.43     1261.67     19.79 o 
  -2  13  10      288.22      279.43      6.32 o 
  -1  13  10      179.04      179.95     16.22 o 
   0  13  10       87.41       84.29      7.17 o 
   1  13  10      247.88      246.81     10.54 o 
   2  13  10      161.22      134.94     10.15 o 
  -4  14  10      161.20      158.00      6.98 o 
  -3  14  10        8.13        7.02      6.97 o 
  -2  14  10      166.51      160.36      5.62 o 
  -1  14  10      495.14      440.02     41.96 o 
   0  14  10      211.88      206.02      7.40 o 
   1  14  10      463.61      480.20     18.76 o 
  -2  15  10       35.23       34.71      6.51 o 
  -1  15  10        0.22       12.67      7.59 o 
   0  15  10        6.77        1.82     14.71 o 
  -7   0  11     2035.32     2111.48     20.70 o 
  -5   0  11     1615.05     1788.88     38.28 o 
  -3   0  11     3932.64     3969.47     28.46 o 
  -1   0  11     2198.93     2141.73     33.28 o 
   1   0  11      700.79      709.87     10.96 o 
   3   0  11      112.34      114.17     10.22 o 
   5   0  11      340.27      356.02     19.75 o 
  -8   1  11      233.18      223.94      9.79 o 
  -7   1  11      365.67      373.19      8.53 o 
  -6   1  11     1381.16     1444.53     11.86 o 
  -5   1  11      665.02      698.84     12.06 o 
  -4   1  11      293.49      316.16      7.86 o 
  -3   1  11       46.60       44.73      6.35 o 
  -2   1  11       11.34       13.69      5.73 o 
  -1   1  11     1128.97     1106.80      9.73 o 
   0   1  11     2661.98     2692.06     28.42 o 
   1   1  11      580.20      575.72     14.23 o 
   2   1  11     2296.62     2417.65     41.25 o 
   3   1  11       31.81       38.14      7.00 o 
   4   1  11      273.41      252.53      8.30 o 
   5   1  11      270.54      253.92     11.46 o 
  -8   2  11        0.70        5.26      9.01 o 
  -7   2  11      325.74      337.89      8.83 o 
  -6   2  11      303.98      308.05      8.95 o 
  -5   2  11     1241.96     1309.68     14.81 o 
  -4   2  11      366.05      400.02      7.55 o 
  -3   2  11      330.75      348.19      6.94 o 
  -2   2  11      401.05      421.24     11.78 o 
  -1   2  11      521.35      502.44      7.90 o 
   0   2  11     1755.59     1705.33     17.14 o 
   1   2  11     2296.46     2297.20     34.05 o 
   2   2  11        3.52        0.82      6.29 o 
   3   2  11     1335.20     1353.48      9.38 o 
   4   2  11       42.42       36.18      7.02 o 
   5   2  11        1.69       -1.53      6.87 o 
  -8   3  11     1135.98     1075.68     34.78 o 
  -7   3  11      142.97      162.32      8.82 o 
  -6   3  11      734.70      812.06     11.43 o 
  -5   3  11      132.47      140.39      8.47 o 
  -4   3  11       67.31       64.65      5.24 o 
  -3   3  11     1121.32     1090.63      9.99 o 
  -2   3  11     3202.43     3349.46     56.35 o 
  -1   3  11       57.33       59.08      6.21 o 
   0   3  11      838.55      816.06      7.88 o 
   1   3  11       32.69       46.43      5.25 o 
   2   3  11       40.55       47.07      7.13 o 
   3   3  11       72.80       83.08      5.61 o 
   4   3  11      192.58      183.32      7.94 o 
   5   3  11      294.09      278.99      8.31 o 
  -8   4  11       97.05       90.87     20.29 o 
  -7   4  11      187.98      180.47     11.67 o 
  -6   4  11      211.10      227.50     10.85 o 
  -5   4  11      336.70      342.59      8.43 o 
  -4   4  11      125.65      114.71      4.96 o 
  -3   4  11      928.14      898.39      9.34 o 
  -2   4  11     1214.75     1252.15     30.50 o 
  -1   4  11     1017.95      969.55     28.31 o 
   0   4  11     1595.39     1563.20     25.78 o 
   1   4  11      869.23      867.58      7.98 o 
   2   4  11       34.02       18.56      7.11 o 
   3   4  11      135.09      121.21      6.58 o 
   4   4  11      859.39      906.21     19.34 o 
   5   4  11        9.73        8.09      8.40 o 
  -8   5  11       14.75       21.83     10.18 o 
  -7   5  11       65.80       65.89     12.28 o 
  -6   5  11       24.42       25.73      9.98 o 
  -5   5  11     1656.77     1628.96     30.14 o 
  -4   5  11     1388.43     1309.68     19.88 o 
  -3   5  11     1601.50     1678.58     24.04 o 
  -2   5  11       19.92       18.23      4.42 o 
  -1   5  11        1.55        2.11      5.85 o 
   0   5  11       80.25       74.52      5.59 o 
   1   5  11      140.07      171.79     11.65 o 
   2   5  11      445.23      444.05      7.52 o 
   3   5  11      195.06      211.71      7.24 o 
   4   5  11      456.47      468.81     12.49 o 
   5   5  11      292.06      268.19      8.02 o 
  -8   6  11      321.49      309.52     13.03 o 
  -7   6  11      259.89      277.29     13.00 o 
  -6   6  11      248.34      230.49      8.55 o 
  -5   6  11       64.36       65.41      5.42 o 
  -4   6  11     1550.35     1471.95     20.06 o 
  -3   6  11      446.84      468.36      8.26 o 
  -2   6  11      804.64      846.51     12.81 o 
  -1   6  11      862.04      875.00     44.08 o 
   0   6  11      562.04      557.71     14.17 o 
   1   6  11       31.97       35.46      7.18 o 
   2   6  11     1690.72     1753.76     41.26 o 
   3   6  11      153.97      147.12      8.66 o 
   4   6  11      441.35      473.72      8.19 o 
   5   6  11        2.05       -0.45      8.98 o 
  -7   7  11       42.02       43.23      9.09 o 
  -6   7  11        1.47       -6.24      8.25 o 
  -5   7  11      136.34      112.97      5.40 o 
  -4   7  11      163.82      161.76      5.13 o 
  -3   7  11      726.07      737.08      9.65 o 
  -2   7  11        5.67        6.04      4.09 o 
  -1   7  11     2591.46     2663.93     75.97 o 
   0   7  11      518.27      526.32     10.55 o 
   1   7  11      335.81      348.99     11.93 o 
   2   7  11        5.18        7.43      6.58 o 
   3   7  11     1346.12     1437.35     38.41 o 
   4   7  11       20.19       25.96      7.56 o 
  -7   8  11      192.82      170.60      7.62 o 
  -6   8  11     1024.30      994.66     27.31 o 
  -5   8  11        3.27        1.03      4.94 o 
  -4   8  11     1298.28     1314.03     22.54 o 
  -3   8  11      153.35      167.16      4.81 o 
  -2   8  11      803.13      803.44      9.60 o 
  -1   8  11       31.72       26.73      5.24 o 
   0   8  11       19.06       16.16      5.32 o 
   1   8  11       26.79       23.50      5.82 o 
   2   8  11      461.08      468.73     13.77 o 
   3   8  11      169.26      179.15      7.84 o 
   4   8  11      285.84      282.19      9.66 o 
  -7   9  11       53.43       56.45      8.50 o 
  -6   9  11       10.25        9.33      7.00 o 
  -5   9  11     1150.22     1145.02     14.46 o 
  -4   9  11      387.10      404.16     10.38 o 
  -3   9  11      614.37      621.42     10.61 o 
  -2   9  11      170.19      166.02      4.73 o 
  -1   9  11      779.01      767.50     66.34 o 
   0   9  11        0.09        2.69      5.17 o 
   1   9  11      160.70      171.25      5.79 o 
   2   9  11      143.08      130.26      6.25 o 
   3   9  11     1144.90     1166.35     21.51 o 
   4   9  11       41.32       49.16      9.01 o 
  -6  10  11        0.55       -3.15      7.07 o 
  -5  10  11      128.18      128.63      6.50 o 
  -4  10  11      258.26      245.33      5.84 o 
  -3  10  11        0.42        2.41      4.64 o 
  -2  10  11      707.07      722.86     20.27 o 
  -1  10  11        2.93       -0.47      6.00 o 
   0  10  11      299.70      304.88     10.29 o 
   1  10  11        3.99       12.10      5.05 o 
   2  10  11        2.47        1.57      7.03 o 
   3  10  11       25.23       24.49      6.21 o 
  -6  11  11      121.37      108.20     13.66 o 
  -5  11  11      380.32      374.01     11.97 o 
  -4  11  11      180.64      168.37      5.70 o 
  -3  11  11      339.02      331.37      8.01 o 
  -2  11  11       83.00       97.18      4.88 o 
  -1  11  11      222.08      204.82      6.06 o 
   0  11  11      837.40      857.64     22.52 o 
   1  11  11       97.98      104.81      9.46 o 
   2  11  11        7.52        3.51      6.32 o 
   3  11  11        4.30       -2.15      7.28 o 
  -5  12  11      218.66      190.55      6.45 o 
  -4  12  11      483.55      448.16     15.63 o 
  -3  12  11      222.71      238.03      8.71 o 
  -2  12  11      367.11      344.39     16.35 o 
  -1  12  11      292.86      331.09      7.48 o 
   0  12  11        2.94        8.87      7.53 o 
   1  12  11      307.17      312.00      9.50 o 
   2  12  11      283.28      278.29     17.50 o 
  -4  13  11       19.51       18.74      7.12 o 
  -3  13  11      327.19      297.64      7.89 o 
  -2  13  11       85.63       87.09      7.01 o 
  -1  13  11       86.60       90.79      7.35 o 
   0  13  11      170.33      162.32     11.18 o 
   1  13  11        0.04        5.58      8.61 o 
  -3  14  11        0.28        5.03     10.61 o 
  -2  14  11       33.67       25.34      6.45 o 
  -1  14  11      487.49      466.65     13.27 o 
   0  14  11        0.32       -3.27     11.30 o 
  -8   0  12        6.62        5.37     12.89 o 
  -6   0  12       27.49       29.73     10.17 o 
  -4   0  12      732.54      730.51     13.86 o 
  -2   0  12      743.25      755.59     26.35 o 
   0   0  12     1329.56     1317.02     36.26 o 
   2   0  12        2.54        2.80      9.72 o 
   4   0  12     1753.93     1827.52     24.37 o 
  -8   1  12       51.10       44.89      9.08 o 
  -7   1  12      335.44      351.23     10.13 o 
  -6   1  12      119.66      130.37      7.35 o 
  -5   1  12      956.92      964.43     17.07 o 
  -4   1  12       22.30       25.31      6.85 o 
  -3   1  12     1701.88     1745.96     21.01 o 
  -2   1  12      104.12      117.43      7.28 o 
  -1   1  12       23.76       20.91      5.74 o 
   0   1  12        0.84       -0.52      6.00 o 
   1   1  12       66.66       72.72      6.50 o 
   2   1  12      204.15      224.43      7.51 o 
   3   1  12      151.58      159.49      6.77 o 
   4   1  12       23.18       23.50      8.56 o 
   5   1  12      236.29      218.85     12.62 o 
  -8   2  12      274.31      269.05     41.39 o 
  -7   2  12       95.02      106.65      9.49 o 
  -6   2  12        2.96        4.49      8.31 o 
  -5   2  12      141.13      151.02      9.80 o 
  -4   2  12      893.21      923.81     18.02 o 
  -3   2  12      582.63      589.89     12.57 o 
  -2   2  12      385.28      412.15      7.84 o 
  -1   2  12        1.45        2.23      5.63 o 
   0   2  12      124.46      137.32      6.21 o 
   1   2  12      186.93      216.73      7.66 o 
   2   2  12        6.31        4.09      5.71 o 
   3   2  12      435.87      432.48     11.31 o 
   4   2  12       33.88       42.32      7.65 o 
   5   2  12       11.26       -1.85     11.16 o 
  -8   3  12      322.79      288.80     53.00 o 
  -7   3  12       64.38       84.84     10.71 o 
  -6   3  12      131.67      135.95     10.22 o 
  -5   3  12        2.32        5.34      8.34 o 
  -4   3  12      525.81      530.56     10.48 o 
  -3   3  12      286.76      299.56      7.33 o 
  -2   3  12       48.10       38.54      6.29 o 
  -1   3  12     2102.66     2073.57     41.77 o 
   0   3  12      287.41      312.70      7.98 o 
   1   3  12      342.24      359.64      7.95 o 
   2   3  12      174.75      172.70      7.49 o 
   3   3  12      401.06      405.28      7.99 o 
   4   3  12       36.92       31.55      6.39 o 
   5   3  12      609.00      541.96      9.33 o 
  -8   4  12      754.08      749.82     39.53 o 
  -7   4  12      409.25      409.64     13.32 o 
  -6   4  12      129.29      106.03     15.24 o 
  -5   4  12      518.63      534.45     14.72 o 
  -4   4  12      471.23      443.19      6.58 o 
  -3   4  12       58.40       52.28      5.25 o 
  -2   4  12      939.57     1010.53     20.44 o 
  -1   4  12      112.06      128.09      9.84 o 
   0   4  12      157.81      159.57      7.55 o 
   1   4  12       22.85       21.53      7.04 o 
   2   4  12      167.67      194.55      7.48 o 
   3   4  12       45.33       53.73      8.15 o 
   4   4  12       30.45       28.25      8.51 o 
  -7   5  12        1.40        0.12     12.03 o 
  -6   5  12        4.44        3.94     11.60 o 
  -5   5  12       99.43       88.88      6.48 o 
  -4   5  12      457.88      505.43      6.80 o 
  -3   5  12        2.17        7.16      4.24 o 
  -2   5  12       95.71      103.08      5.59 o 
  -1   5  12      419.14      438.01     13.87 o 
   0   5  12      218.79      237.30      7.61 o 
   1   5  12       43.20       42.38      7.07 o 
   2   5  12      690.82      734.18     25.47 o 
   3   5  12       27.36       34.07      7.63 o 
   4   5  12      444.85      431.90     13.22 o 
  -7   6  12      646.92      587.21     65.73 o 
  -6   6  12       32.36       34.74      8.54 o 
  -5   6  12      804.10      803.81     14.40 o 
  -4   6  12       96.62       98.70      5.34 o 
  -3   6  12        5.28        8.05      3.83 o 
  -2   6  12      356.50      368.71      9.85 o 
  -1   6  12      906.31      901.59     57.13 o 
   0   6  12      879.69      891.26     30.30 o 
   1   6  12     1014.99     1091.81     32.25 o 
   2   6  12       33.86       22.75      5.82 o 
   3   6  12      226.71      202.59      6.64 o 
   4   6  12      300.24      250.72      8.05 o 
  -7   7  12        5.43        0.36     11.24 o 
  -6   7  12      880.89      879.16     50.93 o 
  -5   7  12      200.89      172.43      5.37 o 
  -4   7  12       78.32       81.59      5.21 o 
  -3   7  12      315.09      305.42      8.35 o 
  -2   7  12      142.96      145.27      4.81 o 
  -1   7  12      290.91      275.54     28.81 o 
   0   7  12      497.33      521.05     13.35 o 
   1   7  12      121.39      137.26      7.25 o 
   2   7  12       46.14       45.02      7.69 o 
   3   7  12      143.96      142.16     12.36 o 
   4   7  12       12.24       12.66      9.05 o 
  -7   8  12       60.09       50.33      9.15 o 
  -6   8  12       17.01       21.04      8.07 o 
  -5   8  12       72.96       81.98      5.50 o 
  -4   8  12       16.93       14.77      5.43 o 
  -3   8  12      386.33      382.28      6.10 o 
  -2   8  12       20.89       25.52      4.76 o 
  -1   8  12       22.14       14.52      5.97 o 
   0   8  12        8.48        9.47      5.62 o 
   1   8  12      601.08      603.46     18.07 o 
   2   8  12       40.08       45.88      6.55 o 
   3   8  12      517.37      491.39      9.92 o 
  -6   9  12     1372.45     1253.88    133.12 o 
  -5   9  12       72.16       64.50      6.32 o 
  -4   9  12      207.03      200.77      5.26 o 
  -3   9  12       11.62       18.24      4.59 o 
  -2   9  12      110.00       92.26      4.90 o 
  -1   9  12        4.25        8.13      6.06 o 
   0   9  12      933.73      930.82     42.84 o 
   1   9  12       94.34       77.28      6.28 o 
   2   9  12      847.99      837.69     18.98 o 
   3   9  12        0.87        6.08      6.71 o 
  -6  10  12       16.27       13.12      8.09 o 
  -5  10  12      329.77      321.78      6.96 o 
  -4  10  12      520.16      520.63     12.47 o 
  -3  10  12       41.75       44.00      4.95 o 
  -2  10  12       28.90       31.48      5.20 o 
  -1  10  12       84.91       86.62      4.89 o 
   0  10  12       63.44       82.05      7.77 o 
   1  10  12      293.64      287.84      7.33 o 
   2  10  12      112.43       98.43      6.87 o 
  -5  11  12       18.72        2.99      6.83 o 
  -4  11  12      428.26      435.32     15.42 o 
  -3  11  12      111.95       98.24      4.99 o 
  -2  11  12      164.98      154.67      5.53 o 
  -1  11  12      596.13      634.47     11.54 o 
   0  11  12       18.63       28.38      8.19 o 
   1  11  12       38.77       44.58      6.88 o 
   2  11  12      346.22      325.40     18.59 o 
  -4  12  12      317.15      297.35      7.47 o 
  -3  12  12      123.14      118.10      6.02 o 
  -2  12  12      358.17      341.51      6.38 o 
  -1  12  12      289.64      249.89      6.51 o 
   0  12  12        3.86       14.51      7.00 o 
   1  12  12      697.67      701.32     23.99 o 
  -3  13  12        3.46       -9.07     15.45 o 
  -2  13  12       20.06       23.27      6.41 o 
  -1  13  12       77.51       75.11      7.24 o 
   0  13  12      197.81      148.22     15.60 o 
  -7   0  13       11.14        5.69     14.11 o 
  -5   0  13     2899.95     3108.35    144.79 o 
  -3   0  13     2311.97     2392.04     50.67 o 
  -1   0  13        7.09       10.31      9.74 o 
   1   0  13     1657.44     1616.44     76.52 o 
   3   0  13     1386.68     1430.32     16.22 o 
  -7   1  13       51.24       46.50      9.18 o 
  -6   1  13       69.14       73.77      8.91 o 
  -5   1  13       11.05       19.04      7.52 o 
  -4   1  13      867.03      904.39     12.30 o 
  -3   1  13      101.26       98.99      5.43 o 
  -2   1  13       79.07       88.79      6.97 o 
  -1   1  13      561.50      581.90      8.87 o 
   0   1  13       47.94       59.47      6.99 o 
   1   1  13       44.24       58.50      6.44 o 
   2   1  13      465.65      473.79     10.06 o 
   3   1  13        3.58       -4.80      9.95 o 
   4   1  13      235.53      215.85      8.13 o 
  -7   2  13      137.38      137.55     18.47 o 
  -6   2  13      322.64      369.29     11.12 o 
  -5   2  13      594.05      608.04     19.60 o 
  -4   2  13       13.30       17.29      7.55 o 
  -3   2  13      360.99      374.32      7.82 o 
  -2   2  13     2540.94     2666.60     18.91 o 
  -1   2  13       45.37       43.78      6.96 o 
   0   2  13      252.72      266.84      7.66 o 
   1   2  13      144.47      150.38      5.85 o 
   2   2  13       89.38       77.76      7.18 o 
   3   2  13      194.24      191.48      7.56 o 
   4   2  13       66.37       55.62      7.76 o 
  -7   3  13      250.22      260.62     19.71 o 
  -6   3  13      715.42      788.70     58.52 o 
  -5   3  13      103.18       99.18      8.79 o 
  -4   3  13     3331.39     3436.93     44.64 o 
  -3   3  13      753.61      754.00     10.40 o 
  -2   3  13      663.49      703.57     13.85 o 
  -1   3  13      135.19      142.81      7.01 o 
   0   3  13      803.22      797.70     14.87 o 
   1   3  13     1031.40     1050.15      9.63 o 
   2   3  13     1124.88     1140.61     29.48 o 
   3   3  13        2.78       15.39      7.48 o 
   4   3  13      481.66      485.46     30.62 o 
  -7   4  13      270.53      244.19     13.26 o 
  -6   4  13        2.99      -17.71     17.95 o 
  -5   4  13      132.82      132.99      7.38 o 
  -4   4  13      120.01      125.03      5.95 o 
  -3   4  13      490.85      482.72      7.19 o 
  -2   4  13       61.49       62.59      6.73 o 
  -1   4  13       39.67       45.34      6.99 o 
   0   4  13       69.37       71.60      7.08 o 
   1   4  13       95.34      104.80      7.31 o 
   2   4  13      113.91      100.12      7.95 o 
   3   4  13      462.63      445.90      9.64 o 
   4   4  13        7.41       22.98      9.05 o 
  -7   5  13     1029.99     1109.40     20.67 o 
  -6   5  13      424.55      416.05     13.61 o 
  -5   5  13       38.76       54.07      6.62 o 
  -4   5  13        5.22        2.64      5.80 o 
  -3   5  13      560.79      539.61     20.00 o 
  -2   5  13       57.64       68.44      5.90 o 
  -1   5  13     2406.51     2395.02    215.43 o 
   0   5  13       99.55      100.64      7.92 o 
   1   5  13       96.23       79.17      6.50 o 
   2   5  13        1.69       -4.56      7.55 o 
   3   5  13        0.05       13.67      9.20 o 
  -7   6  13      107.93       90.08     14.61 o 
  -6   6  13      481.40      487.06     26.51 o 
  -5   6  13      373.85      345.25     16.91 o 
  -4   6  13       68.66       68.93      5.18 o 
  -3   6  13      792.73      802.65     10.03 o 
  -2   6  13      361.34      382.21      8.00 o 
  -1   6  13        2.69       -3.00      6.59 o 
   0   6  13     1636.34     1632.17     69.30 o 
   1   6  13      534.05      511.95     19.44 o 
   2   6  13       93.08      111.37      7.80 o 
   3   6  13      250.27      200.85     10.36 o 
  -6   7  13        0.27        0.19      9.71 o 
  -5   7  13      116.83      102.63      6.17 o 
  -4   7  13       12.59       12.71      4.86 o 
  -3   7  13       32.59       37.39      4.91 o 
  -2   7  13       87.44       79.42      5.31 o 
  -1   7  13      521.17      535.21     66.28 o 
   0   7  13       14.54       20.94      6.80 o 
   1   7  13       10.65       12.11      7.78 o 
   2   7  13       23.98       25.31      9.55 o 
   3   7  13        5.96       13.64      9.15 o 
  -6   8  13      306.70      303.64     11.91 o 
  -5   8  13       35.00       38.97      6.85 o 
  -4   8  13       89.83       85.48      6.31 o 
  -3   8  13       52.25       61.93      5.35 o 
  -2   8  13     1171.53     1187.46     18.38 o 
  -1   8  13      166.39      153.62     17.85 o 
   0   8  13      770.30      807.35     34.32 o 
   1   8  13        8.09        9.34      6.69 o 
   2   8  13       11.30        7.91      7.83 o 
   3   8  13      214.75      196.11     16.01 o 
  -5   9  13        1.70        0.06      6.66 o 
  -4   9  13      114.72      126.12      6.15 o 
  -3   9  13       39.94       38.16      5.35 o 
  -2   9  13      104.72      117.31      5.95 o 
  -1   9  13      611.97      643.95     19.53 o 
   0   9  13        0.04        8.95      6.59 o 
   1   9  13     1578.26     1572.38     69.84 o 
   2   9  13       10.00       -4.83      7.78 o 
  -5  10  13      307.47      312.55     11.28 o 
  -4  10  13       96.85       96.72      6.17 o 
  -3  10  13       69.87       78.53      5.31 o 
  -2  10  13      122.02      104.05      5.94 o 
  -1  10  13       40.13       55.78      6.35 o 
   0  10  13      337.74      319.25     21.37 o 
   1  10  13      135.21      138.83      8.72 o 
  -4  11  13      265.07      268.33      7.54 o 
  -3  11  13      531.30      498.64     10.53 o 
  -2  11  13      249.93      247.11      9.66 o 
  -1  11  13      456.71      457.12     13.49 o 
   0  11  13       30.14       28.77      7.70 o 
  -2  12  13       77.23       77.32      8.17 o 
  -6   0  14       18.56       26.85     12.53 o 
  -4   0  14        0.83        6.87      9.56 o 
  -2   0  14      125.83      118.16      9.78 o 
   0   0  14       92.03       85.47     12.26 o 
   2   0  14      868.81      870.20     15.11 o 
  -7   1  14      920.89      840.74    137.52 o 
  -6   1  14        0.95       -0.86      9.78 o 
  -5   1  14      329.09      346.06     14.29 o 
  -4   1  14      572.27      559.28      9.14 o 
  -3   1  14      158.31      158.81      7.40 o 
  -2   1  14       77.90       81.94      6.74 o 
  -1   1  14      316.47      323.60      8.84 o 
   0   1  14      368.55      348.54      8.17 o 
   1   1  14     1157.21     1234.36     10.53 o 
   2   1  14      264.30      264.58      7.79 o 
   3   1  14       35.87       37.66      7.81 o 
  -7   2  14      267.91      233.56     16.61 o 
  -6   2  14      680.10      705.26     22.32 o 
  -5   2  14       40.20       42.21     10.78 o 
  -4   2  14        1.28       -3.72      7.71 o 
  -3   2  14       53.74       53.43      6.56 o 
  -2   2  14      588.39      571.58     33.79 o 
  -1   2  14       89.60       90.93      6.34 o 
   0   2  14      631.55      632.36      8.22 o 
   1   2  14      276.55      287.72      9.15 o 
   2   2  14       77.93      100.19     11.85 o 
   3   2  14       15.49        9.39      9.54 o 
  -7   3  14      215.47      217.72     15.08 o 
  -6   3  14        7.86        8.97     11.83 o 
  -5   3  14       61.17       56.22      8.31 o 
  -4   3  14      328.38      300.14     55.72 o 
  -3   3  14        0.22        0.89      7.34 o 
  -2   3  14      286.04      250.77     25.97 o 
  -1   3  14       12.53       10.28      6.51 o 
   0   3  14       13.27       18.04      6.91 o 
   1   3  14      125.63      116.47      8.87 o 
   2   3  14       24.90       19.40      8.56 o 
   3   3  14      648.04      656.48     11.98 o 
  -6   4  14      593.23      603.37     24.99 o 
  -5   4  14      231.17      222.90      9.14 o 
  -4   4  14        1.62        4.08      5.98 o 
  -3   4  14      966.37     1003.49     16.50 o 
  -2   4  14      400.66      410.25      8.26 o 
  -1   4  14        0.40       -4.12      6.82 o 
   0   4  14      865.81      831.33     26.58 o 
   1   4  14      568.97      609.61     21.18 o 
   2   4  14      120.29      119.67      8.31 o 
   3   4  14      300.97      302.86     11.56 o 
  -6   5  14       15.52       16.24     13.81 o 
  -5   5  14       29.92       37.73      7.69 o 
  -4   5  14       17.49       19.16      5.62 o 
  -3   5  14      119.80      122.82      5.36 o 
  -2   5  14      102.68       99.61      6.53 o 
  -1   5  14     1002.43     1015.29    153.95 o 
   0   5  14        1.20        5.17      8.31 o 
   1   5  14       41.91       34.05      8.88 o 
   2   5  14       41.86       30.19      7.68 o 
   3   5  14        0.62      -20.40     20.40 o 
  -6   6  14       38.25       29.83     13.43 o 
  -5   6  14      302.40      293.19      8.49 o 
  -4   6  14       58.51       60.93      7.20 o 
  -3   6  14      288.09      266.27      8.97 o 
  -2   6  14       37.68       34.96      5.40 o 
  -1   6  14      514.48      528.74     98.91 o 
   0   6  14       13.63       12.04      8.26 o 
   1   6  14       10.48       25.38      7.46 o 
   2   6  14      118.15       91.65      9.75 o 
  -6   7  14      155.41      132.01     22.05 o 
  -5   7  14      290.72      245.88     22.39 o 
  -4   7  14      682.10      670.61     15.32 o 
  -3   7  14        4.82        9.29      5.86 o 
  -2   7  14      407.02      443.28      6.99 o 
  -1   7  14      159.35      141.13     17.76 o 
   0   7  14       47.69       52.09      8.04 o 
   1   7  14      211.92      213.48      8.79 o 
   2   7  14      377.63      388.61     18.01 o 
  -5   8  14      185.36      157.20     14.02 o 
  -4   8  14       21.62       18.52      5.63 o 
  -3   8  14       19.64       27.36      5.87 o 
  -2   8  14       81.44      101.71      5.84 o 
  -1   8  14       91.95       86.15     14.84 o 
   0   8  14        0.11        3.26      6.64 o 
   1   8  14        1.29        3.07      6.58 o 
  -4   9  14      387.86      353.32      7.58 o 
  -3   9  14        0.40        1.06      5.57 o 
  -2   9  14      411.67      383.47      6.45 o 
  -1   9  14      380.53      387.99     14.42 o 
   0   9  14      317.85      308.64     43.87 o 
   1   9  14        1.59       -7.14      7.30 o 
  -3  10  14      901.04      863.07     16.73 o 
  -2  10  14       58.53       51.51      6.38 o 
  -1  10  14       57.77       55.28      7.02 o 
   0  10  14        0.78        1.44     11.95 o 
  -5   0  15       43.59       33.65     13.03 o 
  -3   0  15      580.96      551.59     18.22 o 
  -1   0  15     1618.89     1630.77     32.54 o 
   1   0  15       99.97       87.42     12.46 o 
  -6   1  15       39.45       24.41     11.21 o 
  -5   1  15        3.13        1.63      9.22 o 
  -4   1  15      917.66      934.24     11.98 o 
  -3   1  15      179.70      167.04      8.03 o 
  -2   1  15     1031.63      974.76    107.49 o 
  -1   1  15       95.92       93.47      8.52 o 
   0   1  15       47.24       46.63      8.93 o 
   1   1  15       59.57       43.74      7.89 o 
   2   1  15       25.34       23.17      9.78 o 
  -6   2  15        6.48        8.21     13.97 o 
  -5   2  15      460.73      369.53     51.67 o 
  -4   2  15      250.78      251.67      9.84 o 
  -3   2  15     1076.49     1092.42     11.21 o 
  -2   2  15       40.82       34.40      8.43 o 
  -1   2  15      379.26      387.48     16.57 o 
   0   2  15      259.62      285.21      8.49 o 
   1   2  15        5.63       11.38      7.63 o 
   2   2  15       18.75       14.73     10.23 o 
  -6   3  15       78.29       66.48     14.35 o 
  -5   3  15        1.11        2.10      8.30 o 
  -4   3  15      113.36      113.09      8.13 o 
  -3   3  15       31.09       39.73      8.71 o 
  -2   3  15      713.80      693.94     10.35 o 
  -1   3  15       86.75       91.20     15.64 o 
   0   3  15      320.80      305.46     13.05 o 
   1   3  15      159.82      153.69      8.93 o 
   2   3  15       37.71       36.83      9.23 o 
  -6   4  15      306.65      295.69     23.30 o 
  -5   4  15       25.65       17.02      7.80 o 
  -4   4  15       55.26       58.01      6.39 o 
  -3   4  15      500.65      527.00     12.62 o 
  -2   4  15      195.16      184.85      9.42 o 
  -1   4  15       22.32        9.97      7.90 o 
   0   4  15      813.82      777.45     26.50 o 
   1   4  15       18.50       11.93      7.80 o 
   2   4  15      129.50      135.81      8.08 o 
  -5   5  15      391.03      317.44     43.86 o 
  -4   5  15      174.43      179.02      7.57 o 
  -3   5  15      430.40      429.97      9.60 o 
  -2   5  15      546.69      558.85     10.85 o 
  -1   5  15      302.44      274.59     49.71 o 
   0   5  15        0.51        1.90      7.74 o 
   1   5  15      547.41      547.06     25.90 o 
  -5   6  15      205.79      159.07     22.45 o 
  -4   6  15       45.56       51.68      6.80 o 
  -3   6  15      149.94      130.41      7.72 o 
  -2   6  15       24.55       27.76      7.24 o 
  -1   6  15      245.77      196.20     39.84 o 
   0   6  15       23.51       22.57      7.64 o 
   1   6  15       14.12       18.98     10.12 o 
  -4   7  15        0.22        1.96      6.78 o 
  -3   7  15      119.16      113.24      7.63 o 
  -2   7  15        2.97        3.38      5.83 o 
  -1   7  15      148.26      121.26     15.01 o 
   0   7  15       41.55       33.09      8.88 o 
  -3   8  15       26.09       19.85      6.91 o 
  -2   8  15       11.91       10.25      6.78 o 
  -1   8  15        7.87       10.20      6.54 o 
   0   8  15      375.86      322.52     24.54 o 
  -4   0  16       21.40       12.97     13.13 o 
  -2   0  16       15.14       22.21     10.88 o 
   0   0  16      517.69      474.01     14.20 o 
  -5   1  16      532.36      424.57    139.52 o 
  -4   1  16      189.33      182.75     10.44 o 
  -3   1  16      256.18      239.07      9.56 o 
  -2   1  16        5.03        0.75      8.18 o 
  -1   1  16       67.37       56.26      8.75 o 
   0   1  16      381.79      353.24     20.94 o 
   1   1  16      458.90      397.10      9.77 o 
  -5   2  16      331.07      254.99     69.03 o 
  -4   2  16      360.48      337.41     10.56 o 
  -3   2  16       10.99        9.12      8.83 o 
  -2   2  16      165.56      171.20      9.27 o 
  -1   2  16        1.05        9.00      8.41 o 
   0   2  16       26.08       20.92      9.73 o 
   1   2  16      201.76      177.20     16.96 o 
  -4   3  16       11.83        7.60      7.42 o 
  -3   3  16       48.28       46.74      9.46 o 
  -2   3  16       28.57       32.11      7.96 o 
  -1   3  16      112.55       96.99     22.88 o 
   0   3  16       30.30       23.89     10.09 o 
  -4   4  16      303.09      316.20      9.48 o 
  -3   4  16       12.02        9.31      6.75 o 
  -2   4  16        5.69        9.64      9.08 o 
  -1   4  16      874.03      815.09    152.66 o 
   0   4  16       49.08       37.91     11.10 o 
  -4   5  16      234.83      210.54     16.42 o 
  -3   5  16      223.31      219.50      8.78 o 
  -2   5  16      356.88      329.90      6.96 o 
  -1   5  16        0.66        4.41     10.65 o 
  -3   6  16      288.53      312.41     12.75 o 
  -2   6  16      145.55      139.43      8.70 o 
                                                 
